# Supplementary material for: Large-Scale Analysis of Kinase Signaling in Yeast Pseudohyphal Development Identifies Regulation of Ribonucleoprotein Granules
Source: PLoS Genet. 2015 Oct 8;11(10):e1005564. doi: 10.1371/journal.pgen.1005564 (PMC4598065; doi:10.1371/journal.pgen.1005564)
Supplement: S2 Table — The “Kinase” column indicates the kinase-dead allele in which the differentially phosphorylated protein was identified. The PEP score, Mascot score, and PTM score for each protein record is indicated. The normalized ratio of phosphorylated peptide in kinase-dead mutant versus wild type is provided, along with the significance of the ratio (SigA). Data from the constructed compendium of phosphorylation sites has been integrated as the “Known Site” column; blank indicates that we could not identify the phosphorylation site/peptide in the phosphorylation databases. IDs from the phosphorylation databases are provided in the “locEvi” and “pepEvi” columns when available. PepEvi provides evidence of a peptide match, while “locEvi” indicates the localization of phosphorylation to the indicated residue(s). Predicted phosphorylation sites matching a kinase family motif are indicated in the “Motifs” column; the “Best Motif” column indicates the motif that matches the peptide sequence most strongly. (XLSX) [file pgen.1005564.s007.xlsx]

## Sheet: ForPublication_V2
SILAC_LABEL	ROWNUM	KINASE	id	Protein Group IDs	Positions	Position	Known Site	Peptide IDs	Mod. Peptide IDs	Best Localization Evidence ID	Best Localization MS/MS ID	Best Localization Raw File	Best Localization Scan Number	Best Identification Evidence ID	Best Identification MS/MS ID	Best Identification Raw File	Best Identification Scan Number	Proteins	Leading Proteins	Protein	Protein Names	Gene Names	Protein Descriptions	Uniprot	ENSEMBL	Pfam	Pfam Names	Pfam Descriptions	PDB	GOCC	GOCC Names	GOMF	GOMF Names	GOBP	GOBP Names	KEGG	KEGG Pathways	KEGG Pathway Names	KEGG Ortholog	Localization Prob	Score Diff	Number of Phospho (STY)	Amino Acid	Sequence Window	Motifs	Best Motif	Random Match	PEP	Mascot Score
HIGH	4442	TPK2	1476	1410	493	493		5415	6657;6658	15662	40293	yeast_tpk_MO01_100205012256	4980	15663	40294	yeast_tpk_MO10	1742	YMR300C	YMR300C	YMR300C	Amidophosphoribosyltransferase;Glutamine phosphoribosylpyrophosphate amidotransferase	ADE4;YMR300C;YM9952.02C	>YMR300C ADE4 SGDID:S000004915, Chr XIII from 867090-865558, reverse complement, Verified ORF, Phosphoribosylpyrophosphate amidotransferase (PRPPAT; amidophosphoribosyltransferase), catalyzes first step of the 'de novo' purine nucleotide biosynthetic path	P04046	YMR300C	PF00310;PF00156	GATase_2;Pribosyltran	Glutamine amidotransferases class-II;Phosphoribosyl transferase domain		GO:0005737;GO:0044424;GO:0044464	cytoplasm;intracellular part;cell part	GO:0000287;GO:0003824;GO:0004044;GO:0005488;GO:0005515;GO:0016740;GO:0016757;GO:0016763;GO:0042802;GO:0043167;GO:0043169;GO:0046872	magnesium ion binding;catalytic activity;amidophosphoribosyltransferase activity;binding;protein binding;transferase activity;transferase activity, transferring glycosyl groups;transferase activity, transferring pentosyl groups;identical protein binding	GO:0006082;GO:0006139;GO:0006144;GO:0006163;GO:0006164;GO:0006188;GO:0006189;GO:0006519;GO:0006520;GO:0006541;GO:0006725;GO:0006753;GO:0006807;GO:0008152;GO:0009058;GO:0009064;GO:0009112;GO:0009113;GO:0009116;GO:0009117;GO:0009123;GO:0009124;GO:0009126;GO:0009127;GO:0009150;GO:0009152;GO:0009156;GO:0009161;GO:0009165;GO:0009167;GO:0009168;GO:0009259;GO:0009260;GO:0009308;GO:0009987;GO:0019752;GO:…	organic acid metabolic process;nucleobase, nucleoside, nucleotide and nucleic acid metabolic process;purine base metabolic process;purine nucleotide metabolic process;purine nucleotide biosynthetic process;IMP biosynthetic process	sce:YMR300C	ko00230;ko00251	Purine metabolism;Glutamate metabolism	K00764	1	9.12779	3	S	ESIANNSSDMKAE				0.00177738	17.31
HIGH	4443	TPK2	1477	1410	494	494		5415	6657;6658	15662	40293	yeast_tpk_MO01_100205012256	4980	15663	40294	yeast_tpk_MO10	1742	YMR300C	YMR300C	YMR300C	Amidophosphoribosyltransferase;Glutamine phosphoribosylpyrophosphate amidotransferase	ADE4;YMR300C;YM9952.02C	>YMR300C ADE4 SGDID:S000004915, Chr XIII from 867090-865558, reverse complement, Verified ORF, Phosphoribosylpyrophosphate amidotransferase (PRPPAT; amidophosphoribosyltransferase), catalyzes first step of the 'de novo' purine nucleotide biosynthetic path	P04046	YMR300C	PF00310;PF00156	GATase_2;Pribosyltran	Glutamine amidotransferases class-II;Phosphoribosyl transferase domain		GO:0005737;GO:0044424;GO:0044464	cytoplasm;intracellular part;cell part	GO:0000287;GO:0003824;GO:0004044;GO:0005488;GO:0005515;GO:0016740;GO:0016757;GO:0016763;GO:0042802;GO:0043167;GO:0043169;GO:0046872	magnesium ion binding;catalytic activity;amidophosphoribosyltransferase activity;binding;protein binding;transferase activity;transferase activity, transferring glycosyl groups;transferase activity, transferring pentosyl groups;identical protein binding	GO:0006082;GO:0006139;GO:0006144;GO:0006163;GO:0006164;GO:0006188;GO:0006189;GO:0006519;GO:0006520;GO:0006541;GO:0006725;GO:0006753;GO:0006807;GO:0008152;GO:0009058;GO:0009064;GO:0009112;GO:0009113;GO:0009116;GO:0009117;GO:0009123;GO:0009124;GO:0009126;GO:0009127;GO:0009150;GO:0009152;GO:0009156;GO:0009161;GO:0009165;GO:0009167;GO:0009168;GO:0009259;GO:0009260;GO:0009308;GO:0009987;GO:0019752;GO:…	organic acid metabolic process;nucleobase, nucleoside, nucleotide and nucleic acid metabolic process;purine base metabolic process;purine nucleotide metabolic process;purine nucleotide biosynthetic process;IMP biosynthetic process	sce:YMR300C	ko00230;ko00251	Purine metabolism;Glutamate metabolism	K00764	1	9.12779	3	S	SIANNSSDMKAEV				0.00177738	17.31
HIGH	1763	STE20	409	462	138	138		3339	3716	6347	17160	yeast1_scx10	1094	6347	17160	yeast1_scx10	1094	YER112W	YER112W	YER112W	U6 snRNA-associated Sm-like protein LSm4	LSM4;SDB23;USS1;YER112W	>YER112W LSM4 SGDID:S000000914, Chr V from 387228-387791, Verified ORF, Lsm (Like Sm) protein; part of heteroheptameric complexes (Lsm2p-7p and either Lsm1p or 8p): cytoplasmic Lsm1p complex involved in mRNA decay; nuclear Lsm8p complex part of U6 snRNP a	P40070;Q07091	YER112W	PF01423	LSM	LSM domain		GO:0000932;GO:0005688;GO:0005730;GO:0005732;GO:0030529;GO:0030532;GO:0032991;GO:0043226;GO:0043228;GO:0043229;GO:0043232;GO:0044422;GO:0044424;GO:0044428;GO:0044444;GO:0044446;GO:0044464;GO:0046540	cytoplasmic mRNA processing body;snRNP U6;nucleolus;small nucleolar ribonucleoprotein complex;ribonucleoprotein complex;small nuclear ribonucleoprotein complex;macromolecular complex;organelle;non-membrane-bounded organelle;intracellular organelle;intracellular non-membrane-bounded organelle;organelle part;intracellular part;nuclear part;cytoplasmic part;intracellular organelle part;cell part;U4/…	GO:0003676;GO:0003723;GO:0005488;GO:0005515;GO:0042802	nucleic acid binding;RNA binding;binding;protein binding;identical protein binding	GO:0000375;GO:0000377;GO:0000398;GO:0006139;GO:0006364;GO:0006396;GO:0006397;GO:0006399;GO:0006401;GO:0006402;GO:0008033;GO:0008152;GO:0008380;GO:0009056;GO:0009057;GO:0009987;GO:0010926;GO:0016043;GO:0016070;GO:0016071;GO:0016072;GO:0022607;GO:0022618;GO:0033962;GO:0034470;GO:0034621;GO:0034622;GO:0034660;GO:0034960;GO:0034962;GO:0043170;GO:0043283;GO:0043285;GO:0043933;GO:0044237;GO:0044238;GO:…	RNA splicing, via transesterification reactions;RNA splicing, via transesterification reactions with bulged adenosine as nucleophile;nuclear mRNA splicing, via spliceosome;nucleobase, nucleoside, nucleotide and nucleic acid metabolic process;rRNA processing;RNA processing;mRNA processing;tRNA metabolic process;RNA catabolic process;mRNA catabolic process;tRNA processing;metabolic process;RNA spli…	sce:YER112W				0.998305	27.7016	1	S	SNRRPYSQNRQYN	CAMK2	CAMK2	0.042	0.108842	9.04
HIGH	3176	TPK2	210	224	298	298		901	1118	2865	7769	yeast_tpk_MO08-1	4830	2865	7769	yeast_tpk_MO08-1	4830	YBR094W	YBR094W	YBR094W	TTL domain-containing protein YBR094W	YBR094W;YBR0821	>YBR094W PBY1 SGDID:S000000298, Chr II from 432030-434291, Verified ORF, "Putative tubulin tyrosine ligase associated with P-bodies"	P38254	YBR094W	PF01975;PF03133	SurE;TTL	Survival protein SurE;Tubulin-tyrosine ligase family		GO:0000932;GO:0030529;GO:0032991;GO:0044424;GO:0044444;GO:0044464	cytoplasmic mRNA processing body;ribonucleoprotein complex;macromolecular complex;intracellular part;cytoplasmic part;cell part	GO:0003824;GO:0004835;GO:0005488;GO:0005515;GO:0016787;GO:0016874;GO:0016879;GO:0016881;GO:0042802	catalytic activity;tubulin-tyrosine ligase activity;binding;protein binding;hydrolase activity;ligase activity;ligase activity, forming carbon-nitrogen bonds;acid-amino acid ligase activity;identical protein binding	GO:0006464;GO:0008152;GO:0009987;GO:0019538;GO:0034960;GO:0043170;GO:0043283;GO:0043412;GO:0044237;GO:0044238;GO:0044260;GO:0044267	protein modification process;metabolic process;cellular process;protein metabolic process;cellular biopolymer metabolic process;macromolecule metabolic process;biopolymer metabolic process;biopolymer modification;cellular metabolic process	sce:YBR094W				0.964831	18.9087	2	S	DAEVIESEMISVT	GSK3	GSK3	0.081	0.0381635	8.51
HIGH	4953	TPK2	1987	224	291	291		901	1118	2865	7769	yeast_tpk_MO08-1	4830	2865	7769	yeast_tpk_MO08-1	4830	YBR094W	YBR094W	YBR094W	TTL domain-containing protein YBR094W	YBR094W;YBR0821	>YBR094W PBY1 SGDID:S000000298, Chr II from 432030-434291, Verified ORF, "Putative tubulin tyrosine ligase associated with P-bodies"	P38254	YBR094W	PF01975;PF03133	SurE;TTL	Survival protein SurE;Tubulin-tyrosine ligase family		GO:0000932;GO:0030529;GO:0032991;GO:0044424;GO:0044444;GO:0044464	cytoplasmic mRNA processing body;ribonucleoprotein complex;macromolecular complex;intracellular part;cytoplasmic part;cell part	GO:0003824;GO:0004835;GO:0005488;GO:0005515;GO:0016787;GO:0016874;GO:0016879;GO:0016881;GO:0042802	catalytic activity;tubulin-tyrosine ligase activity;binding;protein binding;hydrolase activity;ligase activity;ligase activity, forming carbon-nitrogen bonds;acid-amino acid ligase activity;identical protein binding	GO:0006464;GO:0008152;GO:0009987;GO:0019538;GO:0034960;GO:0043170;GO:0043283;GO:0043412;GO:0044237;GO:0044238;GO:0044260;GO:0044267	protein modification process;metabolic process;cellular process;protein metabolic process;cellular biopolymer metabolic process;macromolecule metabolic process;biopolymer metabolic process;biopolymer modification;cellular metabolic process	sce:YBR094W				0.986577	18.9087	2	T	KDRTVLTDAEVIE	CK2	CK2	0.058	0.0381635	8.51
MEDIUM	5230	SNF1	2264	1007	176	176		3400	4188	10168	26664	yeast_tpk_scx08	8428	10168	26664	yeast_tpk_scx08	8428	YJL185C	YJL185C	YJL185C	Uncharacterized protein YJL185C	YJL185C;J0415	>YJL185C YJL185C SGDID:S000003721, Chr X from 82974-82093, reverse complement, Uncharacterized ORF, "Putative protein of unknown function; mRNA is weakly cell cycle regulated, peaking in G2 phase; YJL185C is a non-essential gene"	P46983	YJL185C							GO:0005488;GO:0005515	binding;protein binding			sce:YJL185C				1	67.9957	1	T	AKLKKLTNAQRIA				0.0992067	11.73
HIGH	5230	TPK2	2264	1007	176	176		3400	4188	10168	26664	yeast_tpk_scx08	8428	10168	26664	yeast_tpk_scx08	8428	YJL185C	YJL185C	YJL185C	Uncharacterized protein YJL185C	YJL185C;J0415	>YJL185C YJL185C SGDID:S000003721, Chr X from 82974-82093, reverse complement, Uncharacterized ORF, "Putative protein of unknown function; mRNA is weakly cell cycle regulated, peaking in G2 phase; YJL185C is a non-essential gene"	P46983	YJL185C							GO:0005488;GO:0005515	binding;protein binding			sce:YJL185C				1	67.9957	1	T	AKLKKLTNAQRIA				0.0992067	11.73
MEDIUM	5239	SNF1	2273	1037	327	327	Phosphothreonine	5491	6749	15843	40703	yeast_tpk_MO11	2087	15843	40703	yeast_tpk_MO11	2087	YJR076C	YJR076C	YJR076C	Cell division control protein 11	CDC11;PSL9;YJR076C;J1833	>YJR076C CDC11 SGDID:S000003837, Chr X from 576593-575346, reverse complement, Verified ORF, Component of the septin ring of the mother-bud neck that is required for cytokinesis; septins recruit proteins to the neck and can act as a barrier to diffusion a	P32458	YJR076C	PF00735	Septin	Septin		GO:0000144;GO:0000399;GO:0001400;GO:0005618;GO:0005619;GO:0005628;GO:0005856;GO:0005940;GO:0009277;GO:0016020;GO:0030312;GO:0030427;GO:0031105;GO:0031160;GO:0032155;GO:0032156;GO:0032161;GO:0032991;GO:0043226;GO:0043228;GO:0043229;GO:0043232;GO:0043234;GO:0043332;GO:0044422;GO:0044424;GO:0044430;GO:0044444;GO:0044446;GO:0044448;GO:0044463;GO:0044464	cellular bud neck septin ring;cellular bud neck septin structure;mating projection base;cell wall;ascospore wall;prospore membrane;cytoskeleton;septin ring;fungal-type cell wall;membrane;external encapsulating structure;site of polarized growth	GO:0000166;GO:0005198;GO:0005200;GO:0005488;GO:0005515;GO:0005525;GO:0005543;GO:0005545;GO:0008289;GO:0017076;GO:0019001;GO:0032553;GO:0032555;GO:0032561;GO:0035091;GO:0042802	nucleotide binding;structural molecule activity;structural constituent of cytoskeleton;binding;protein binding;GTP binding;phospholipid binding;phosphatidylinositol binding;lipid binding;purine nucleotide binding;guanyl nucleotide binding	GO:0000003;GO:0000282;GO:0000746;GO:0000747;GO:0007047;GO:0007049;GO:0007105;GO:0007114;GO:0007120;GO:0007163;GO:0009987;GO:0016043;GO:0019953;GO:0019954;GO:0030010;GO:0032505;GO:0032506;GO:0045229;GO:0051704;GO:0070882	reproduction;cellular bud site selection;conjugation;conjugation with cellular fusion;cell wall organization;cell cycle;cytokinesis, site selection;cell budding;axial cellular bud site selection;establishment or maintenance of cell polarity	sce:YJR076C				1	98.4274	1	T	TTTRRNTNPFKQS	CAMK2;PKA	PKA	0.004788	0.0249935	13.11
HIGH	5239	TPK2	2273	1037	327	327	Phosphothreonine	5491	6749	15843	40703	yeast_tpk_MO11	2087	15843	40703	yeast_tpk_MO11	2087	YJR076C	YJR076C	YJR076C	Cell division control protein 11	CDC11;PSL9;YJR076C;J1833	>YJR076C CDC11 SGDID:S000003837, Chr X from 576593-575346, reverse complement, Verified ORF, Component of the septin ring of the mother-bud neck that is required for cytokinesis; septins recruit proteins to the neck and can act as a barrier to diffusion a	P32458	YJR076C	PF00735	Septin	Septin		GO:0000144;GO:0000399;GO:0001400;GO:0005618;GO:0005619;GO:0005628;GO:0005856;GO:0005940;GO:0009277;GO:0016020;GO:0030312;GO:0030427;GO:0031105;GO:0031160;GO:0032155;GO:0032156;GO:0032161;GO:0032991;GO:0043226;GO:0043228;GO:0043229;GO:0043232;GO:0043234;GO:0043332;GO:0044422;GO:0044424;GO:0044430;GO:0044444;GO:0044446;GO:0044448;GO:0044463;GO:0044464	cellular bud neck septin ring;cellular bud neck septin structure;mating projection base;cell wall;ascospore wall;prospore membrane;cytoskeleton;septin ring;fungal-type cell wall;membrane;external encapsulating structure;site of polarized growth	GO:0000166;GO:0005198;GO:0005200;GO:0005488;GO:0005515;GO:0005525;GO:0005543;GO:0005545;GO:0008289;GO:0017076;GO:0019001;GO:0032553;GO:0032555;GO:0032561;GO:0035091;GO:0042802	nucleotide binding;structural molecule activity;structural constituent of cytoskeleton;binding;protein binding;GTP binding;phospholipid binding;phosphatidylinositol binding;lipid binding;purine nucleotide binding;guanyl nucleotide binding	GO:0000003;GO:0000282;GO:0000746;GO:0000747;GO:0007047;GO:0007049;GO:0007105;GO:0007114;GO:0007120;GO:0007163;GO:0009987;GO:0016043;GO:0019953;GO:0019954;GO:0030010;GO:0032505;GO:0032506;GO:0045229;GO:0051704;GO:0070882	reproduction;cellular bud site selection;conjugation;conjugation with cellular fusion;cell wall organization;cell cycle;cytokinesis, site selection;cell budding;axial cellular bud site selection;establishment or maintenance of cell polarity	sce:YJR076C				1	98.4274	1	T	TTTRRNTNPFKQS	CAMK2;PKA	PKA	0.004788	0.0249935	13.11
MEDIUM	4830	SNF1	1864	1766	314	314		1871	2319	5726	15030	yeast_tpk_scx09	1604	5726	15030	yeast_tpk_scx09	1604	YPR079W	YPR079W	YPR079W	Mannose 6-phosphate receptor-like protein 1	MRL1;YPR079W	>YPR079W MRL1 SGDID:S000006283, Chr XVI from 698867-700012, Verified ORF, "Membrane protein with similarity to mammalian mannose-6-phosphate receptors, possibly functions as a sorting receptor in the delivery of vacuolar hydrolases"	Q06815	YPR079W					GO:0005768;GO:0005770;GO:0005794;GO:0010008;GO:0016020;GO:0016021;GO:0031090;GO:0031224;GO:0043226;GO:0043227;GO:0043229;GO:0043231;GO:0044422;GO:0044424;GO:0044425;GO:0044440;GO:0044444;GO:0044446;GO:0044464	endosome;late endosome;Golgi apparatus;endosome membrane;membrane;integral to membrane;organelle membrane;intrinsic to membrane;organelle;membrane-bounded organelle;intracellular organelle;intracellular membrane-bounded organelle;organelle part	GO:0005048;GO:0005488;GO:0005515;GO:0042277	signal sequence binding;binding;protein binding;peptide binding	GO:0006810;GO:0007034;GO:0015031;GO:0045184;GO:0046907;GO:0051234;GO:0051649	transport;vacuolar transport;protein transport;establishment of protein localization;intracellular transport;establishment of localization;establishment of localization in cell	sce:YPR079W	ko04142		K10089	0.999997	55.8855	1	S	TRRFTKSLMRSLV	GSK3	GSK3	0.081	0.116604	14.6
HIGH	4830	TPK2	1864	1766	314	314		1871	2319	5726	15030	yeast_tpk_scx09	1604	5726	15030	yeast_tpk_scx09	1604	YPR079W	YPR079W	YPR079W	Mannose 6-phosphate receptor-like protein 1	MRL1;YPR079W	>YPR079W MRL1 SGDID:S000006283, Chr XVI from 698867-700012, Verified ORF, "Membrane protein with similarity to mammalian mannose-6-phosphate receptors, possibly functions as a sorting receptor in the delivery of vacuolar hydrolases"	Q06815	YPR079W					GO:0005768;GO:0005770;GO:0005794;GO:0010008;GO:0016020;GO:0016021;GO:0031090;GO:0031224;GO:0043226;GO:0043227;GO:0043229;GO:0043231;GO:0044422;GO:0044424;GO:0044425;GO:0044440;GO:0044444;GO:0044446;GO:0044464	endosome;late endosome;Golgi apparatus;endosome membrane;membrane;integral to membrane;organelle membrane;intrinsic to membrane;organelle;membrane-bounded organelle;intracellular organelle;intracellular membrane-bounded organelle;organelle part	GO:0005048;GO:0005488;GO:0005515;GO:0042277	signal sequence binding;binding;protein binding;peptide binding	GO:0006810;GO:0007034;GO:0015031;GO:0045184;GO:0046907;GO:0051234;GO:0051649	transport;vacuolar transport;protein transport;establishment of protein localization;intracellular transport;establishment of localization;establishment of localization in cell	sce:YPR079W	ko04142		K10089	0.999997	55.8855	1	S	TRRFTKSLMRSLV	GSK3	GSK3	0.081	0.116604	14.6
MEDIUM	5561	SNF1	2595	1224	860	860		6650	8188	19184	48873	yeast_tpk_scx06	2336	19184	48873	yeast_tpk_scx06	2336	YLR272C	YLR272C	YLR272C	Condensin complex subunit 1;XCAP-D2 homolog	YCS4;LOC7;YLR272C;L8479.14	>YLR272C YCS4 SGDID:S000004262, Chr XII from 687204-683674, reverse complement, Verified ORF, Subunit of the condensin complex; required for establishment and maintenance of chromosome condensation, chromosome segregation, chromatin binding of condensin,	Q06156	YLR272C	PF02985	HEAT	HEAT repeat		GO:0000796;GO:0000799;GO:0005730;GO:0032991;GO:0043226;GO:0043228;GO:0043229;GO:0043232;GO:0043234;GO:0044422;GO:0044424;GO:0044427;GO:0044428;GO:0044446;GO:0044454;GO:0044464	condensin complex;nuclear condensin complex;nucleolus;macromolecular complex;organelle;non-membrane-bounded organelle;intracellular organelle;intracellular non-membrane-bounded organelle;protein complex;organelle part;intracellular part;chromosomal part	GO:0005488	binding	GO:0006139;GO:0006259;GO:0006323;GO:0006342;GO:0006355;GO:0006807;GO:0006996;GO:0007076;GO:0008152;GO:0009889;GO:0009890;GO:0009892;GO:0009987;GO:0010032;GO:0010468;GO:0010556;GO:0010558;GO:0010605;GO:0010629;GO:0016043;GO:0016458;GO:0016481;GO:0019219;GO:0019222;GO:0022402;GO:0030261;GO:0030466;GO:0031323;GO:0031324;GO:0031326;GO:0031327;GO:0034960;GO:0040029;GO:0043007;GO:0043170;GO:0043283;GO:…	nucleobase, nucleoside, nucleotide and nucleic acid metabolic process;DNA metabolic process;DNA packaging;chromatin silencing;regulation of transcription, DNA-dependent;nitrogen compound metabolic process;organelle organization	sce:YLR272C	ko04111	Cell cycle - yeast	K06677	0.999811	37.2317	1	Y	AIKTLVYLEKCEA				0.0419942	14.79
HIGH	5561	TPK2	2595	1224	860	860		6650	8188	19184	48873	yeast_tpk_scx06	2336	19184	48873	yeast_tpk_scx06	2336	YLR272C	YLR272C	YLR272C	Condensin complex subunit 1;XCAP-D2 homolog	YCS4;LOC7;YLR272C;L8479.14	>YLR272C YCS4 SGDID:S000004262, Chr XII from 687204-683674, reverse complement, Verified ORF, Subunit of the condensin complex; required for establishment and maintenance of chromosome condensation, chromosome segregation, chromatin binding of condensin,	Q06156	YLR272C	PF02985	HEAT	HEAT repeat		GO:0000796;GO:0000799;GO:0005730;GO:0032991;GO:0043226;GO:0043228;GO:0043229;GO:0043232;GO:0043234;GO:0044422;GO:0044424;GO:0044427;GO:0044428;GO:0044446;GO:0044454;GO:0044464	condensin complex;nuclear condensin complex;nucleolus;macromolecular complex;organelle;non-membrane-bounded organelle;intracellular organelle;intracellular non-membrane-bounded organelle;protein complex;organelle part;intracellular part;chromosomal part	GO:0005488	binding	GO:0006139;GO:0006259;GO:0006323;GO:0006342;GO:0006355;GO:0006807;GO:0006996;GO:0007076;GO:0008152;GO:0009889;GO:0009890;GO:0009892;GO:0009987;GO:0010032;GO:0010468;GO:0010556;GO:0010558;GO:0010605;GO:0010629;GO:0016043;GO:0016458;GO:0016481;GO:0019219;GO:0019222;GO:0022402;GO:0030261;GO:0030466;GO:0031323;GO:0031324;GO:0031326;GO:0031327;GO:0034960;GO:0040029;GO:0043007;GO:0043170;GO:0043283;GO:…	nucleobase, nucleoside, nucleotide and nucleic acid metabolic process;DNA metabolic process;DNA packaging;chromatin silencing;regulation of transcription, DNA-dependent;nitrogen compound metabolic process;organelle organization	sce:YLR272C	ko04111	Cell cycle - yeast	K06677	0.999811	37.2317	1	Y	AIKTLVYLEKCEA				0.0419942	14.79
MEDIUM	312	ELM1	311	381	587	587		4218	5019	10964	27028	20100319_Y_elm&fus_ZrO-10	1760	10964	27028	20100319_Y_elm&fus_ZrO-10	1760	YER109C	YER109C	YER109C	Transcriptional activator FLO8;Protein PDH5	FLO8;PDH5;YER109C/YER108C	>YER109C FLO8 SGDID:S000000911, Chr V from 377610-375211, reverse complement, Verified ORF, Transcription factor required for flocculation, diploid filamentous growth, and haploid invasive growth; genome reference strain S288C and most laboratory strains	P40068;P40067;Q05751	YER109C	PF08513	LisH	LisH		GO:0005634;GO:0005737;GO:0043226;GO:0043227;GO:0043229;GO:0043231;GO:0044424;GO:0044464	nucleus;cytoplasm;organelle;membrane-bounded organelle;intracellular organelle;intracellular membrane-bounded organelle;intracellular part;cell part	GO:0003702;GO:0003704;GO:0030528	RNA polymerase II transcription factor activity;specific RNA polymerase II transcription factor activity;transcription regulator activity	GO:0000128;GO:0000501;GO:0001403;GO:0006139;GO:0006350;GO:0006355;GO:0006357;GO:0006807;GO:0007124;GO:0008152;GO:0009058;GO:0009059;GO:0009889;GO:0009891;GO:0009893;GO:0009987;GO:0010468;GO:0010551;GO:0010552;GO:0010556;GO:0010557;GO:0010604;GO:0010628;GO:0016049;GO:0019219;GO:0019222;GO:0030447;GO:0031323;GO:0031325;GO:0031326;GO:0031328;GO:0032583;GO:0034645;GO:0034960;GO:0034961;GO:0040007;GO:…	flocculation;flocculation via cell wall protein-carbohydrate interaction;invasive growth in response to glucose limitation;nucleobase, nucleoside, nucleotide and nucleic acid metabolic process;transcription;regulation of transcription, DNA-dependent	sce:YER109C				0.997137	25.6128	3	S	AVNSKVSASSPLS	CK1	CK1	0.081	0.0200919	6.18
MEDIUM	572	ELM1	571	689	687	687	Phosphoserine	1986	2347	5127	13064	20100319_Y_elm&fus_ZrO-10	2263	5128	13070	20100319_Y_elm&fus_ZrO2-10	2167	YJR005W	YJR005W	YJR005W	AP-2 complex subunit beta;Beta2-adaptin;Beta-adaptin;Clathrin assembly protein complex 2 beta large chain;Clathrin assembly protein large beta chain	APL1;YAP80;YJR005W;J1422	>YJR005W APL1 SGDID:S000003765, Chr X from 445915-448017, Verified ORF, Beta-adaptin, large subunit of the clathrin associated protein complex (AP-2); involved in vesicle mediated transport; similar to mammalian beta-chain of the clathrin associated prote	P27351;Q05160	YJR005W	PF01602	Adaptin_N	Adaptin N terminal region		GO:0005905;GO:0030117;GO:0032991;GO:0043234;GO:0044424;GO:0044425;GO:0044444;GO:0044464	coated pit;membrane coat;macromolecular complex;protein complex;intracellular part;membrane part;cytoplasmic part;cell part	GO:0005215;GO:0005488;GO:0005515;GO:0008565;GO:0022892	transporter activity;binding;protein binding;protein transporter activity;substrate-specific transporter activity	GO:0006810;GO:0006886;GO:0009987;GO:0015031;GO:0016192;GO:0045184;GO:0046907;GO:0051234;GO:0051649	transport;intracellular protein transport;cellular process;protein transport;vesicle-mediated transport;establishment of protein localization;intracellular transport;establishment of localization;establishment of localization in cell	sce:YJR005W				0.993342	21.7379	1	S	KLSRKPSTLLRKL	CAMK2;CHK1;CHK1/2;CK1;PKA;PKD	CHK1/2	0.003192	0.330952	17.89
HIGH	572	FUS3	571	689	687	687	Phosphoserine	1986	2347	5127	13064	20100319_Y_elm&fus_ZrO-10	2263	5128	13070	20100319_Y_elm&fus_ZrO2-10	2167	YJR005W	YJR005W	YJR005W	AP-2 complex subunit beta;Beta2-adaptin;Beta-adaptin;Clathrin assembly protein complex 2 beta large chain;Clathrin assembly protein large beta chain	APL1;YAP80;YJR005W;J1422	>YJR005W APL1 SGDID:S000003765, Chr X from 445915-448017, Verified ORF, Beta-adaptin, large subunit of the clathrin associated protein complex (AP-2); involved in vesicle mediated transport; similar to mammalian beta-chain of the clathrin associated prote	P27351;Q05160	YJR005W	PF01602	Adaptin_N	Adaptin N terminal region		GO:0005905;GO:0030117;GO:0032991;GO:0043234;GO:0044424;GO:0044425;GO:0044444;GO:0044464	coated pit;membrane coat;macromolecular complex;protein complex;intracellular part;membrane part;cytoplasmic part;cell part	GO:0005215;GO:0005488;GO:0005515;GO:0008565;GO:0022892	transporter activity;binding;protein binding;protein transporter activity;substrate-specific transporter activity	GO:0006810;GO:0006886;GO:0009987;GO:0015031;GO:0016192;GO:0045184;GO:0046907;GO:0051234;GO:0051649	transport;intracellular protein transport;cellular process;protein transport;vesicle-mediated transport;establishment of protein localization;intracellular transport;establishment of localization;establishment of localization in cell	sce:YJR005W				0.993342	21.7379	1	S	KLSRKPSTLLRKL	CAMK2;CHK1;CHK1/2;CK1;PKA;PKD	CHK1/2	0.003192	0.330952	17.89
HIGH	2781	STE20	1427	786	327	327	Phosphothreonine	3324	3700	6286	17078	yeast1_scx10	2334	6286	17078	yeast1_scx10	2334	YJR076C	YJR076C	YJR076C	Cell division control protein 11	CDC11;PSL9;YJR076C;J1833	>YJR076C CDC11 SGDID:S000003837, Chr X from 576593-575346, reverse complement, Verified ORF, Component of the septin ring of the mother-bud neck that is required for cytokinesis; septins recruit proteins to the neck and can act as a barrier to diffusion a	P32458	YJR076C	PF00735	Septin	Septin		GO:0000144;GO:0000399;GO:0001400;GO:0005618;GO:0005619;GO:0005628;GO:0005856;GO:0005940;GO:0016020;GO:0030312;GO:0030427;GO:0031105;GO:0031160;GO:0032155;GO:0032156;GO:0032161;GO:0032991;GO:0043226;GO:0043228;GO:0043229;GO:0043232;GO:0043234;GO:0043332;GO:0044422;GO:0044424;GO:0044430;GO:0044444;GO:0044446;GO:0044448;GO:0044463;GO:0044464	cellular bud neck septin ring;cellular bud neck septin structure;mating projection base;cell wall;ascospore wall;prospore membrane;cytoskeleton;septin ring;membrane;external encapsulating structure;site of polarized growth;septin complex;spore wall;cell division site part;septin cytoskeleton;cleavage apparatus septin structure;macromolecular complex;organelle;non-membrane-bounded organelle;intrac…	GO:0000166;GO:0005198;GO:0005200;GO:0005488;GO:0005515;GO:0005525;GO:0005543;GO:0005545;GO:0008289;GO:0017076;GO:0019001;GO:0032553;GO:0032555;GO:0032561;GO:0035091;GO:0042802	nucleotide binding;structural molecule activity;structural constituent of cytoskeleton;binding;protein binding;GTP binding;phospholipid binding;phosphatidylinositol binding;lipid binding;purine nucleotide binding;guanyl nucleotide binding;ribonucleotide binding;purine ribonucleotide binding;guanyl ribonucleotide binding;phosphoinositide binding;identical protein binding	GO:0000003;GO:0000282;GO:0000746;GO:0000747;GO:0007047;GO:0007049;GO:0007105;GO:0007114;GO:0007120;GO:0007163;GO:0009987;GO:0016043;GO:0019953;GO:0019954;GO:0030010;GO:0032505;GO:0032506;GO:0045229;GO:0051704	reproduction;cellular bud site selection;conjugation;conjugation with cellular fusion;cell wall organization;cell cycle;cytokinesis, site selection;cell budding;axial cellular bud site selection;establishment or maintenance of cell polarity;cellular process;cellular component organization;sexual reproduction;asexual reproduction;establishment of cell polarity;reproduction of a single-celled organ…	sce:YJR076C				1	116.02	1	T	TTTRRNTNPFKQS	CAMK2;PKA	PKA	0.004788	7.16e-05	18.04
MEDIUM	4828	SNF1	1862	1764	256	256		1020	1256	3149	8465	yeast_tpk_MO05-1	1893	3150	8467	yeast_tpk_MO05	2311	YPR072W	YPR072W	YPR072W	General negative regulator of transcription subunit 5	NOT5;YPR072W;YP9499.27	>YPR072W NOT5 SGDID:S000006276, Chr XVI from 690104-691786, Verified ORF, "Subunit of the CCR4-NOT complex, which is a global transcriptional regulator with roles in transcription initiation and elongation and in mRNA degradation"	Q12514	YPR072W	PF04153;PF04065	NOT2_3_5;Not3	NOT2 / NOT3 / NOT5 family;Not1 N-terminal domain, CCR4-Not complex component		GO:0005737;GO:0030015;GO:0032991;GO:0043234;GO:0044422;GO:0044424;GO:0044428;GO:0044446;GO:0044451;GO:0044464	cytoplasm;CCR4-NOT core complex;macromolecular complex;protein complex;organelle part;intracellular part;nuclear part;intracellular organelle part;nucleoplasm part;cell part	GO:0005488;GO:0005515;GO:0030528	binding;protein binding;transcription regulator activity	GO:0000289;GO:0000956;GO:0006139;GO:0006354;GO:0006355;GO:0006357;GO:0006368;GO:0006401;GO:0006402;GO:0006464;GO:0006807;GO:0008152;GO:0009056;GO:0009057;GO:0009889;GO:0009987;GO:0010468;GO:0010556;GO:0016070;GO:0016071;GO:0016567;GO:0019219;GO:0019222;GO:0019538;GO:0031323;GO:0031326;GO:0032446;GO:0034960;GO:0034962;GO:0043170;GO:0043283;GO:0043285;GO:0043412;GO:0043687;GO:0044237;GO:0044238;GO:…	nuclear-transcribed mRNA poly(A) tail shortening;nuclear-transcribed mRNA catabolic process;nucleobase, nucleoside, nucleotide and nucleic acid metabolic process;RNA elongation;regulation of transcription, DNA-dependent	sce:YPR072W				0.999924	41.2004	1	S	APQRDVSISDRAT	CAMK2;PLK;PLK1	PLK	0.0027378	0.0347058	20.79
HIGH	4828	TPK2	1862	1764	256	256		1020	1256	3149	8465	yeast_tpk_MO05-1	1893	3150	8467	yeast_tpk_MO05	2311	YPR072W	YPR072W	YPR072W	General negative regulator of transcription subunit 5	NOT5;YPR072W;YP9499.27	>YPR072W NOT5 SGDID:S000006276, Chr XVI from 690104-691786, Verified ORF, "Subunit of the CCR4-NOT complex, which is a global transcriptional regulator with roles in transcription initiation and elongation and in mRNA degradation"	Q12514	YPR072W	PF04153;PF04065	NOT2_3_5;Not3	NOT2 / NOT3 / NOT5 family;Not1 N-terminal domain, CCR4-Not complex component		GO:0005737;GO:0030015;GO:0032991;GO:0043234;GO:0044422;GO:0044424;GO:0044428;GO:0044446;GO:0044451;GO:0044464	cytoplasm;CCR4-NOT core complex;macromolecular complex;protein complex;organelle part;intracellular part;nuclear part;intracellular organelle part;nucleoplasm part;cell part	GO:0005488;GO:0005515;GO:0030528	binding;protein binding;transcription regulator activity	GO:0000289;GO:0000956;GO:0006139;GO:0006354;GO:0006355;GO:0006357;GO:0006368;GO:0006401;GO:0006402;GO:0006464;GO:0006807;GO:0008152;GO:0009056;GO:0009057;GO:0009889;GO:0009987;GO:0010468;GO:0010556;GO:0016070;GO:0016071;GO:0016567;GO:0019219;GO:0019222;GO:0019538;GO:0031323;GO:0031326;GO:0032446;GO:0034960;GO:0034962;GO:0043170;GO:0043283;GO:0043285;GO:0043412;GO:0043687;GO:0044237;GO:0044238;GO:…	nuclear-transcribed mRNA poly(A) tail shortening;nuclear-transcribed mRNA catabolic process;nucleobase, nucleoside, nucleotide and nucleic acid metabolic process;RNA elongation;regulation of transcription, DNA-dependent	sce:YPR072W				0.999924	41.2004	1	S	APQRDVSISDRAT	CAMK2;PLK;PLK1	PLK	0.0027378	0.0347058	20.79
HIGH	1616	STE20	262	289	289	289	Phosphoserine	227;228;229	253;254;255;257;258	410	1118	yeast1_scx05	1229	445	1290	yeast1_scx10	2877	YDR033W	YDR033W	YDR033W	Protein MRH1;Membrane protein related to HSP30	MRH1;YDR033W;YD9673.03	>YDR033W MRH1 SGDID:S000002440, Chr IV from 508145-509107, Verified ORF, Protein that localizes primarily to the plasma membrane, also found at the nuclear envelope; the authentic, non-tagged protein is detected in mitochondria in a phosphorylated state;	Q12117	YDR033W	PF01036	Bac_rhodopsin	Bacteriorhodopsin		GO:0000267;GO:0001950;GO:0005739;GO:0005886;GO:0005933;GO:0016020;GO:0016021;GO:0031224;GO:0043226;GO:0043227;GO:0043229;GO:0043231;GO:0044424;GO:0044425;GO:0044444;GO:0044464	cell fraction;plasma membrane enriched fraction;mitochondrion;plasma membrane;cellular bud;membrane;integral to membrane;intrinsic to membrane;organelle;membrane-bounded organelle;intracellular organelle;intracellular membrane-bounded organelle;intracellular part;membrane part;cytoplasmic part;cell part	GO:0005215;GO:0005216;GO:0015075;GO:0015267;GO:0022803;GO:0022838;GO:0022857;GO:0022891;GO:0022892	transporter activity;ion channel activity;ion transmembrane transporter activity;channel activity;passive transmembrane transporter activity;substrate specific channel activity;transmembrane transporter activity;substrate-specific transmembrane transporter activity;substrate-specific transporter activity	GO:0006810;GO:0006811;GO:0051234	transport;ion transport;establishment of localization	sce:YDR033W				1	98.4274	1	S	PKAPVASPRPAAT	CDK1;ERK/MAPK	ERK/MAPK	0.0034	9.11e-08	24.16
HIGH	2555	STE20	1201	1378	256	256		659	729	1308	3738	yeast1_scx05	2654	1308	3738	yeast1_scx05	2654	YPR072W	YPR072W	YPR072W	General negative regulator of transcription subunit 5	NOT5;YPR072W;YP9499.27	>YPR072W NOT5 SGDID:S000006276, Chr XVI from 690104-691786, Verified ORF, "Subunit of the CCR4-NOT complex, which is a global transcriptional regulator with roles in transcription initiation and elongation and in mRNA degradation"	Q12514	YPR072W	PF04153;PF04065	NOT2_3_5;Not3	NOT2 / NOT3 / NOT5 family;Not1 N-terminal domain, CCR4-Not complex component		GO:0005737;GO:0030015;GO:0032991;GO:0043234;GO:0044422;GO:0044424;GO:0044428;GO:0044446;GO:0044451;GO:0044464	cytoplasm;CCR4-NOT core complex;macromolecular complex;protein complex;organelle part;intracellular part;nuclear part;intracellular organelle part;nucleoplasm part;cell part	GO:0005488;GO:0005515;GO:0030528	binding;protein binding;transcription regulator activity	GO:0000289;GO:0000956;GO:0006139;GO:0006354;GO:0006355;GO:0006357;GO:0006368;GO:0006401;GO:0006402;GO:0006464;GO:0008152;GO:0009056;GO:0009057;GO:0009889;GO:0009987;GO:0010468;GO:0010556;GO:0016070;GO:0016071;GO:0016567;GO:0019219;GO:0019222;GO:0019538;GO:0031323;GO:0031326;GO:0032446;GO:0034960;GO:0034962;GO:0043170;GO:0043283;GO:0043285;GO:0043412;GO:0043687;GO:0044237;GO:0044238;GO:0044248;GO:…	nuclear-transcribed mRNA poly(A) tail shortening;nuclear-transcribed mRNA catabolic process;nucleobase, nucleoside, nucleotide and nucleic acid metabolic process;RNA elongation;regulation of transcription, DNA-dependent;regulation of transcription from RNA polymerase II promoter;RNA elongation from RNA polymerase II promoter;RNA catabolic process;mRNA catabolic process;protein modification proces…	sce:YPR072W				0.999831	37.7245	1	S	APQRDVSISDRAT	CAMK2;PLK;PLK1	PLK	0.0027378	0.187253	25.06
MEDIUM	965	ELM1	964	1139	339	339	Phosphoserine	1994	2355	5147	13126	20100319_Y_elm&fus_ZrO2-10	1549	5147	13126	20100319_Y_elm&fus_ZrO2-10	1549	YOR123C	YOR123C	YOR123C	RNA polymerase-associated protein LEO1	LEO1;YOR123C;O3278;YOR3278C	>YOR123C LEO1 SGDID:S000005649, Chr XV from 554571-553177, reverse complement, Verified ORF, "Component of the Paf1 complex, which associates with RNA polymerase II and is involved in histone methylation; plays a role in regulating Ty1 transposition"	P38439	YOR123C	PF04004	Leo1	Leo1-like protein		GO:0008023;GO:0016593;GO:0032991;GO:0043234;GO:0044422;GO:0044424;GO:0044428;GO:0044446;GO:0044451;GO:0044464	transcription elongation factor complex;Cdc73/Paf1 complex;macromolecular complex;protein complex;organelle part;intracellular part;nuclear part;intracellular organelle part;nucleoplasm part;cell part	GO:0003711;GO:0016944;GO:0030528	transcription elongation regulator activity;RNA polymerase II transcription elongation factor activity;transcription regulator activity	GO:0006139;GO:0006325;GO:0006354;GO:0006355;GO:0006368;GO:0006464;GO:0006479;GO:0006730;GO:0006807;GO:0006996;GO:0008152;GO:0008213;GO:0009889;GO:0009987;GO:0010468;GO:0010525;GO:0010526;GO:0010528;GO:0010529;GO:0010556;GO:0016043;GO:0016070;GO:0016568;GO:0016569;GO:0016570;GO:0016571;GO:0019219;GO:0019222;GO:0019538;GO:0031323;GO:0031326;GO:0032259;GO:0034960;GO:0043170;GO:0043283;GO:0043412;GO:…	nucleobase, nucleoside, nucleotide and nucleic acid metabolic process;chromatin organization;RNA elongation;regulation of transcription, DNA-dependent;RNA elongation from RNA polymerase II promoter;protein modification process	sce:YOR123C				1	82.4982	1	S	ELERKQSQILRDR	CAMK2;CHK1;CHK1/2;PKA;PKD	CHK1/2	0.003192	0.330952	25.21
MEDIUM	313	ELM1	312	381	589	589		4218	5019	10964	27028	20100319_Y_elm&fus_ZrO-10	1760	10964	27028	20100319_Y_elm&fus_ZrO-10	1760	YER109C	YER109C	YER109C	Transcriptional activator FLO8;Protein PDH5	FLO8;PDH5;YER109C/YER108C	>YER109C FLO8 SGDID:S000000911, Chr V from 377610-375211, reverse complement, Verified ORF, Transcription factor required for flocculation, diploid filamentous growth, and haploid invasive growth; genome reference strain S288C and most laboratory strains	P40068;P40067;Q05751	YER109C	PF08513	LisH	LisH		GO:0005634;GO:0005737;GO:0043226;GO:0043227;GO:0043229;GO:0043231;GO:0044424;GO:0044464	nucleus;cytoplasm;organelle;membrane-bounded organelle;intracellular organelle;intracellular membrane-bounded organelle;intracellular part;cell part	GO:0003702;GO:0003704;GO:0030528	RNA polymerase II transcription factor activity;specific RNA polymerase II transcription factor activity;transcription regulator activity	GO:0000128;GO:0000501;GO:0001403;GO:0006139;GO:0006350;GO:0006355;GO:0006357;GO:0006807;GO:0007124;GO:0008152;GO:0009058;GO:0009059;GO:0009889;GO:0009891;GO:0009893;GO:0009987;GO:0010468;GO:0010551;GO:0010552;GO:0010556;GO:0010557;GO:0010604;GO:0010628;GO:0016049;GO:0019219;GO:0019222;GO:0030447;GO:0031323;GO:0031325;GO:0031326;GO:0031328;GO:0032583;GO:0034645;GO:0034960;GO:0034961;GO:0040007;GO:…	flocculation;flocculation via cell wall protein-carbohydrate interaction;invasive growth in response to glucose limitation;nucleobase, nucleoside, nucleotide and nucleic acid metabolic process;transcription;regulation of transcription, DNA-dependent	sce:YER109C				0.997137	25.6128	3	S	NSKVSASSPLSIA	GSK3	GSK3	0.081	0.0200919	6.18
MEDIUM	3759	SNF1	793	725	6	6		3075	3783	9164	23595	yeast_tpk_MO05	1493	9164	23595	yeast_tpk_MO05	1493	YGL135W;YPL220W	YGL135W	YGL135W	60S ribosomal protein L1;L10a;60S ribosomal protein L1;L10a	RPL1A;SSM1;SSM1A;YPL220W;RPL1B;SSM1B;SSM2;YGL135W;G2834;RPL1A;SSM1;SSM1A;YPL220W;RPL1B;SSM1B;SSM2;YGL135W;G2834	>YGL135W RPL1B SGDID:S000003103, Chr VII from 254646-255299, Verified ORF, N-terminally acetylated protein component of the large (60S) ribosomal subunit, nearly identical to Rpl1Ap and has similarity to E. coli L1 and rat L10a ribosomal proteins; rpl1a r	P53030	YGL135W;YPL220W;YGL135W;YPL220W	PF00687;PF00687	Ribosomal_L1;Ribosomal_L1	Ribosomal protein L1p/L10e family;Ribosomal protein L1p/L10e family	1K5Y;1S1I;2NOQ;1K5Y;1S1I;2NOQ	GO:0015934;GO:0022625;GO:0030529;GO:0032991;GO:0033279;GO:0044422;GO:0044424;GO:0044444;GO:0044445;GO:0044446;GO:0044464;GO:0015934;GO:0022625;GO:0030529;GO:0032991;GO:0033279;GO:0044422;GO:0044424;GO:0044444;GO:0044445;GO:0044446;GO:0044464	large ribosomal subunit;cytosolic large ribosomal subunit;ribonucleoprotein complex;macromolecular complex;ribosomal subunit;organelle part;intracellular part;cytoplasmic part;cytosolic part;intracellular organelle part;cell part;large ribosomal subunit	GO:0003676;GO:0003723;GO:0003735;GO:0005198;GO:0005488;GO:0003676;GO:0003723;GO:0003735;GO:0005198;GO:0005488	nucleic acid binding;RNA binding;structural constituent of ribosome;structural molecule activity;binding;nucleic acid binding;RNA binding;structural constituent of ribosome;structural molecule activity;binding	GO:0006139;GO:0006396;GO:0006412;GO:0006807;GO:0008152;GO:0009058;GO:0009059;GO:0009987;GO:0016070;GO:0019538;GO:0034645;GO:0034960;GO:0034961;GO:0043170;GO:0043283;GO:0043284;GO:0044237;GO:0044238;GO:0044249;GO:0044260;GO:0044267;GO:0006139;GO:0006396;GO:0006412;GO:0006807;GO:0008152;GO:0009058;GO:0009059;GO:0009987;GO:0016070;GO:0019538;GO:0034645;GO:0034960;GO:0034961;GO:0043170;GO:0043283;GO:…	nucleobase, nucleoside, nucleotide and nucleic acid metabolic process;RNA processing;translation;nitrogen compound metabolic process;metabolic process;biosynthetic process;macromolecule biosynthetic process;cellular process;RNA metabolic process	sce:YGL135W;sce:YPL220W;sce:YGL135W;sce:YPL220W	ko03010	Ribosome	K02865	0.499576	0	1	S	_MSKITSSQVREH	CHK1;CK1	CHK1	0.0228	0.0419942	26.68
MEDIUM	3760	SNF1	794	725	7	7	Phosphoserine	3075	3783	9162	23593	yeast_tpk_MO05-1	1144	9164	23595	yeast_tpk_MO05	1493	YGL135W;YPL220W	YGL135W	YGL135W	60S ribosomal protein L1;L10a;60S ribosomal protein L1;L10a	RPL1A;SSM1;SSM1A;YPL220W;RPL1B;SSM1B;SSM2;YGL135W;G2834;RPL1A;SSM1;SSM1A;YPL220W;RPL1B;SSM1B;SSM2;YGL135W;G2834	>YGL135W RPL1B SGDID:S000003103, Chr VII from 254646-255299, Verified ORF, N-terminally acetylated protein component of the large (60S) ribosomal subunit, nearly identical to Rpl1Ap and has similarity to E. coli L1 and rat L10a ribosomal proteins; rpl1a r	P53030	YGL135W;YPL220W;YGL135W;YPL220W	PF00687;PF00687	Ribosomal_L1;Ribosomal_L1	Ribosomal protein L1p/L10e family;Ribosomal protein L1p/L10e family	1K5Y;1S1I;2NOQ;1K5Y;1S1I;2NOQ	GO:0015934;GO:0022625;GO:0030529;GO:0032991;GO:0033279;GO:0044422;GO:0044424;GO:0044444;GO:0044445;GO:0044446;GO:0044464;GO:0015934;GO:0022625;GO:0030529;GO:0032991;GO:0033279;GO:0044422;GO:0044424;GO:0044444;GO:0044445;GO:0044446;GO:0044464	large ribosomal subunit;cytosolic large ribosomal subunit;ribonucleoprotein complex;macromolecular complex;ribosomal subunit;organelle part;intracellular part;cytoplasmic part;cytosolic part;intracellular organelle part;cell part;large ribosomal subunit	GO:0003676;GO:0003723;GO:0003735;GO:0005198;GO:0005488;GO:0003676;GO:0003723;GO:0003735;GO:0005198;GO:0005488	nucleic acid binding;RNA binding;structural constituent of ribosome;structural molecule activity;binding;nucleic acid binding;RNA binding;structural constituent of ribosome;structural molecule activity;binding	GO:0006139;GO:0006396;GO:0006412;GO:0006807;GO:0008152;GO:0009058;GO:0009059;GO:0009987;GO:0016070;GO:0019538;GO:0034645;GO:0034960;GO:0034961;GO:0043170;GO:0043283;GO:0043284;GO:0044237;GO:0044238;GO:0044249;GO:0044260;GO:0044267;GO:0006139;GO:0006396;GO:0006412;GO:0006807;GO:0008152;GO:0009058;GO:0009059;GO:0009987;GO:0016070;GO:0019538;GO:0034645;GO:0034960;GO:0034961;GO:0043170;GO:0043283;GO:…	nucleobase, nucleoside, nucleotide and nucleic acid metabolic process;RNA processing;translation;nitrogen compound metabolic process;metabolic process;biosynthetic process;macromolecule biosynthetic process;cellular process;RNA metabolic process	sce:YGL135W;sce:YPL220W;sce:YGL135W;sce:YPL220W	ko03010	Ribosome	K02865	0.995549	23.4988	1	S	MSKITSSQVREHV				0.0419942	26.68
HIGH	3759	TPK2	793	725	6	6		3075	3783	9164	23595	yeast_tpk_MO05	1493	9164	23595	yeast_tpk_MO05	1493	YGL135W;YPL220W	YGL135W	YGL135W	60S ribosomal protein L1;L10a;60S ribosomal protein L1;L10a	RPL1A;SSM1;SSM1A;YPL220W;RPL1B;SSM1B;SSM2;YGL135W;G2834;RPL1A;SSM1;SSM1A;YPL220W;RPL1B;SSM1B;SSM2;YGL135W;G2834	>YGL135W RPL1B SGDID:S000003103, Chr VII from 254646-255299, Verified ORF, N-terminally acetylated protein component of the large (60S) ribosomal subunit, nearly identical to Rpl1Ap and has similarity to E. coli L1 and rat L10a ribosomal proteins; rpl1a r	P53030	YGL135W;YPL220W;YGL135W;YPL220W	PF00687;PF00687	Ribosomal_L1;Ribosomal_L1	Ribosomal protein L1p/L10e family;Ribosomal protein L1p/L10e family	1K5Y;1S1I;2NOQ;1K5Y;1S1I;2NOQ	GO:0015934;GO:0022625;GO:0030529;GO:0032991;GO:0033279;GO:0044422;GO:0044424;GO:0044444;GO:0044445;GO:0044446;GO:0044464;GO:0015934;GO:0022625;GO:0030529;GO:0032991;GO:0033279;GO:0044422;GO:0044424;GO:0044444;GO:0044445;GO:0044446;GO:0044464	large ribosomal subunit;cytosolic large ribosomal subunit;ribonucleoprotein complex;macromolecular complex;ribosomal subunit;organelle part;intracellular part;cytoplasmic part;cytosolic part;intracellular organelle part;cell part;large ribosomal subunit	GO:0003676;GO:0003723;GO:0003735;GO:0005198;GO:0005488;GO:0003676;GO:0003723;GO:0003735;GO:0005198;GO:0005488	nucleic acid binding;RNA binding;structural constituent of ribosome;structural molecule activity;binding;nucleic acid binding;RNA binding;structural constituent of ribosome;structural molecule activity;binding	GO:0006139;GO:0006396;GO:0006412;GO:0006807;GO:0008152;GO:0009058;GO:0009059;GO:0009987;GO:0016070;GO:0019538;GO:0034645;GO:0034960;GO:0034961;GO:0043170;GO:0043283;GO:0043284;GO:0044237;GO:0044238;GO:0044249;GO:0044260;GO:0044267;GO:0006139;GO:0006396;GO:0006412;GO:0006807;GO:0008152;GO:0009058;GO:0009059;GO:0009987;GO:0016070;GO:0019538;GO:0034645;GO:0034960;GO:0034961;GO:0043170;GO:0043283;GO:…	nucleobase, nucleoside, nucleotide and nucleic acid metabolic process;RNA processing;translation;nitrogen compound metabolic process;metabolic process;biosynthetic process;macromolecule biosynthetic process;cellular process;RNA metabolic process	sce:YGL135W;sce:YPL220W;sce:YGL135W;sce:YPL220W	ko03010	Ribosome	K02865	0.499576	0	1	S	_MSKITSSQVREH	CHK1;CK1	CHK1	0.0228	0.0419942	26.68
HIGH	3760	TPK2	794	725	7	7	Phosphoserine	3075	3783	9162	23593	yeast_tpk_MO05-1	1144	9164	23595	yeast_tpk_MO05	1493	YGL135W;YPL220W	YGL135W	YGL135W	60S ribosomal protein L1;L10a;60S ribosomal protein L1;L10a	RPL1A;SSM1;SSM1A;YPL220W;RPL1B;SSM1B;SSM2;YGL135W;G2834;RPL1A;SSM1;SSM1A;YPL220W;RPL1B;SSM1B;SSM2;YGL135W;G2834	>YGL135W RPL1B SGDID:S000003103, Chr VII from 254646-255299, Verified ORF, N-terminally acetylated protein component of the large (60S) ribosomal subunit, nearly identical to Rpl1Ap and has similarity to E. coli L1 and rat L10a ribosomal proteins; rpl1a r	P53030	YGL135W;YPL220W;YGL135W;YPL220W	PF00687;PF00687	Ribosomal_L1;Ribosomal_L1	Ribosomal protein L1p/L10e family;Ribosomal protein L1p/L10e family	1K5Y;1S1I;2NOQ;1K5Y;1S1I;2NOQ	GO:0015934;GO:0022625;GO:0030529;GO:0032991;GO:0033279;GO:0044422;GO:0044424;GO:0044444;GO:0044445;GO:0044446;GO:0044464;GO:0015934;GO:0022625;GO:0030529;GO:0032991;GO:0033279;GO:0044422;GO:0044424;GO:0044444;GO:0044445;GO:0044446;GO:0044464	large ribosomal subunit;cytosolic large ribosomal subunit;ribonucleoprotein complex;macromolecular complex;ribosomal subunit;organelle part;intracellular part;cytoplasmic part;cytosolic part;intracellular organelle part;cell part;large ribosomal subunit	GO:0003676;GO:0003723;GO:0003735;GO:0005198;GO:0005488;GO:0003676;GO:0003723;GO:0003735;GO:0005198;GO:0005488	nucleic acid binding;RNA binding;structural constituent of ribosome;structural molecule activity;binding;nucleic acid binding;RNA binding;structural constituent of ribosome;structural molecule activity;binding	GO:0006139;GO:0006396;GO:0006412;GO:0006807;GO:0008152;GO:0009058;GO:0009059;GO:0009987;GO:0016070;GO:0019538;GO:0034645;GO:0034960;GO:0034961;GO:0043170;GO:0043283;GO:0043284;GO:0044237;GO:0044238;GO:0044249;GO:0044260;GO:0044267;GO:0006139;GO:0006396;GO:0006412;GO:0006807;GO:0008152;GO:0009058;GO:0009059;GO:0009987;GO:0016070;GO:0019538;GO:0034645;GO:0034960;GO:0034961;GO:0043170;GO:0043283;GO:…	nucleobase, nucleoside, nucleotide and nucleic acid metabolic process;RNA processing;translation;nitrogen compound metabolic process;metabolic process;biosynthetic process;macromolecule biosynthetic process;cellular process;RNA metabolic process	sce:YGL135W;sce:YPL220W;sce:YGL135W;sce:YPL220W	ko03010	Ribosome	K02865	0.995549	23.4988	1	S	MSKITSSQVREHV				0.0419942	26.68
MEDIUM	212	ELM1	211	257	235	235	Phosphoserine	3753	4466	9701	23527	20100319_Y_elm&fus_ZrO2-06	2569	9701	23527	20100319_Y_elm&fus_ZrO2-06	2569	YDR162C	YDR162C	YDR162C	NAP1-binding protein 2	NBP2;YDR162C	>YDR162C NBP2 SGDID:S000002569, Chr IV from 781098-780388, reverse complement, Verified ORF, Protein involved in the HOG (high osmolarity glycerol) pathway, negatively regulates Hog1p by recruitment of phosphatase Ptc1p the Pbs2p-Hog1p complex, found in t	Q12163	YDR162C	PF00018	SH3_1	SH3 domain	1YN8	GO:0005634;GO:0005737;GO:0043226;GO:0043227;GO:0043229;GO:0043231;GO:0044424;GO:0044464	nucleus;cytoplasm;organelle;membrane-bounded organelle;intracellular organelle;intracellular membrane-bounded organelle;intracellular part;cell part	GO:0005488;GO:0005515	binding;protein binding	GO:0006469;GO:0006950;GO:0006970;GO:0006972;GO:0009266;GO:0009408;GO:0009628;GO:0019220;GO:0019222;GO:0031323;GO:0033673;GO:0042325;GO:0043086;GO:0043549;GO:0044092;GO:0045859;GO:0050789;GO:0050790;GO:0050794;GO:0050896;GO:0051174;GO:0051338;GO:0051348;GO:0065007;GO:0065009	negative regulation of protein kinase activity;response to stress;response to osmotic stress;hyperosmotic response;response to temperature stimulus;response to heat;response to abiotic stimulus;regulation of phosphate metabolic process	sce:YDR162C				1	82.7777	1	S	KTKLDISD_____	NEK6	NEK6	0.076	0.0430445	28.06
HIGH	212	FUS3	211	257	235	235	Phosphoserine	3753	4466	9701	23527	20100319_Y_elm&fus_ZrO2-06	2569	9701	23527	20100319_Y_elm&fus_ZrO2-06	2569	YDR162C	YDR162C	YDR162C	NAP1-binding protein 2	NBP2;YDR162C	>YDR162C NBP2 SGDID:S000002569, Chr IV from 781098-780388, reverse complement, Verified ORF, Protein involved in the HOG (high osmolarity glycerol) pathway, negatively regulates Hog1p by recruitment of phosphatase Ptc1p the Pbs2p-Hog1p complex, found in t	Q12163	YDR162C	PF00018	SH3_1	SH3 domain	1YN8	GO:0005634;GO:0005737;GO:0043226;GO:0043227;GO:0043229;GO:0043231;GO:0044424;GO:0044464	nucleus;cytoplasm;organelle;membrane-bounded organelle;intracellular organelle;intracellular membrane-bounded organelle;intracellular part;cell part	GO:0005488;GO:0005515	binding;protein binding	GO:0006469;GO:0006950;GO:0006970;GO:0006972;GO:0009266;GO:0009408;GO:0009628;GO:0019220;GO:0019222;GO:0031323;GO:0033673;GO:0042325;GO:0043086;GO:0043549;GO:0044092;GO:0045859;GO:0050789;GO:0050790;GO:0050794;GO:0050896;GO:0051174;GO:0051338;GO:0051348;GO:0065007;GO:0065009	negative regulation of protein kinase activity;response to stress;response to osmotic stress;hyperosmotic response;response to temperature stimulus;response to heat;response to abiotic stimulus;regulation of phosphate metabolic process	sce:YDR162C				1	82.7777	1	S	KTKLDISD_____	NEK6	NEK6	0.076	0.0430445	28.06
MEDIUM	5029	SNF1	2063	399	53	53		4463	5496	13265	34562	yeast_tpk_MO05	2851	13265	34562	yeast_tpk_MO05	2851	YDR011W	YDR011W	YDR011W	Protein SNQ2	SNQ2;YDR011W;YD8119.16	>YDR011W SNQ2 SGDID:S000002418, Chr IV from 465917-470422, Verified ORF, "Plasma membrane ATP-binding cassette (ABC) transporter, multidrug transporter involved in multidrug resistance and resistance to singlet oxygen species"	P32568	YDR011W	PF01061;PF00005;PF06422	ABC2_membrane;ABC_tran;PDR_CDR	ABC-2 type transporter;ABC transporter;CDR ABC transporter		GO:0000267;GO:0005624;GO:0005626;GO:0005739;GO:0005886;GO:0016020;GO:0016021;GO:0031224;GO:0043226;GO:0043227;GO:0043229;GO:0043231;GO:0044424;GO:0044425;GO:0044444;GO:0044464	cell fraction;membrane fraction;insoluble fraction;mitochondrion;plasma membrane;membrane;integral to membrane;intrinsic to membrane;organelle;membrane-bounded organelle;intracellular organelle;intracellular membrane-bounded organelle;intracellular part	GO:0000166;GO:0001882;GO:0001883;GO:0003824;GO:0005215;GO:0005488;GO:0005515;GO:0005524;GO:0008559;GO:0015238;GO:0015239;GO:0015399;GO:0015405;GO:0016462;GO:0016787;GO:0016817;GO:0016818;GO:0016820;GO:0016887;GO:0017076;GO:0017111;GO:0022804;GO:0022857;GO:0030554;GO:0032553;GO:0032555;GO:0032559;GO:0042623;GO:0042626;GO:0042802;GO:0042910;GO:0043492	nucleotide binding;nucleoside binding;purine nucleoside binding;catalytic activity;transporter activity;binding;protein binding;ATP binding;xenobiotic-transporting ATPase activity;drug transporter activity;multidrug transporter activity	GO:0000302;GO:0000304;GO:0006810;GO:0006950;GO:0006979;GO:0042221;GO:0042493;GO:0050896;GO:0051234	response to reactive oxygen species;response to singlet oxygen;transport;response to stress;response to oxidative stress;response to chemical stimulus;response to drug;response to stimulus;establishment of localization	sce:YDR011W	ko02010	ABC transporters	K08712	1	82.4982	1	T	KLTKMLTGPARDT	CHK1;FHA KAPP;PKD	PKD	0.020748	0.0419942	28.18
MEDIUM	314	ELM1	313	381	590	590		4218	5019	10964	27028	20100319_Y_elm&fus_ZrO-10	1760	10964	27028	20100319_Y_elm&fus_ZrO-10	1760	YER109C	YER109C	YER109C	Transcriptional activator FLO8;Protein PDH5	FLO8;PDH5;YER109C/YER108C	>YER109C FLO8 SGDID:S000000911, Chr V from 377610-375211, reverse complement, Verified ORF, Transcription factor required for flocculation, diploid filamentous growth, and haploid invasive growth; genome reference strain S288C and most laboratory strains	P40068;P40067;Q05751	YER109C	PF08513	LisH	LisH		GO:0005634;GO:0005737;GO:0043226;GO:0043227;GO:0043229;GO:0043231;GO:0044424;GO:0044464	nucleus;cytoplasm;organelle;membrane-bounded organelle;intracellular organelle;intracellular membrane-bounded organelle;intracellular part;cell part	GO:0003702;GO:0003704;GO:0030528	RNA polymerase II transcription factor activity;specific RNA polymerase II transcription factor activity;transcription regulator activity	GO:0000128;GO:0000501;GO:0001403;GO:0006139;GO:0006350;GO:0006355;GO:0006357;GO:0006807;GO:0007124;GO:0008152;GO:0009058;GO:0009059;GO:0009889;GO:0009891;GO:0009893;GO:0009987;GO:0010468;GO:0010551;GO:0010552;GO:0010556;GO:0010557;GO:0010604;GO:0010628;GO:0016049;GO:0019219;GO:0019222;GO:0030447;GO:0031323;GO:0031325;GO:0031326;GO:0031328;GO:0032583;GO:0034645;GO:0034960;GO:0034961;GO:0040007;GO:…	flocculation;flocculation via cell wall protein-carbohydrate interaction;invasive growth in response to glucose limitation;nucleobase, nucleoside, nucleotide and nucleic acid metabolic process;transcription;regulation of transcription, DNA-dependent	sce:YER109C				0.999645	35.696	3	S	SKVSASSPLSIAT	CK1;Polo box	Polo box	0.00405	0.0200919	6.18
MEDIUM	3415	SNF1	449	405	289	289	Phosphoserine	354;355;356	445;447;448;450;451;452;453	1016	2707	yeast_tpk_MO05	955	1069	2950	yeast_tpk_MO07	3226	YDR033W	YDR033W	YDR033W	Protein MRH1;Membrane protein related to HSP30	MRH1;YDR033W;YD9673.03	>YDR033W MRH1 SGDID:S000002440, Chr IV from 508145-509107, Verified ORF, Protein that localizes primarily to the plasma membrane, also found at the nuclear envelope; the authentic, non-tagged protein is detected in mitochondria in a phosphorylated state;	Q12117	YDR033W	PF01036	Bac_rhodopsin	Bacteriorhodopsin		GO:0000267;GO:0001950;GO:0005739;GO:0005886;GO:0005933;GO:0016020;GO:0016021;GO:0031224;GO:0043226;GO:0043227;GO:0043229;GO:0043231;GO:0044424;GO:0044425;GO:0044444;GO:0044464	cell fraction;plasma membrane enriched fraction;mitochondrion;plasma membrane;cellular bud;membrane;integral to membrane;intrinsic to membrane;organelle;membrane-bounded organelle;intracellular organelle;intracellular membrane-bounded organelle	GO:0005215;GO:0005216;GO:0015075;GO:0015267;GO:0022803;GO:0022838;GO:0022857;GO:0022891;GO:0022892	transporter activity;ion channel activity;ion transmembrane transporter activity;channel activity;passive transmembrane transporter activity;substrate specific channel activity;transmembrane transporter activity	GO:0006810;GO:0006811;GO:0051234	transport;ion transport;establishment of localization	sce:YDR033W				1	32.1464	1	S	PKAPVASPRPAAT	CDK1;ERK/MAPK	ERK/MAPK	0.0034	2.71e-05	29.76
HIGH	3415	TPK2	449	405	289	289	Phosphoserine	354;355;356	445;447;448;450;451;452;453	1016	2707	yeast_tpk_MO05	955	1069	2950	yeast_tpk_MO07	3226	YDR033W	YDR033W	YDR033W	Protein MRH1;Membrane protein related to HSP30	MRH1;YDR033W;YD9673.03	>YDR033W MRH1 SGDID:S000002440, Chr IV from 508145-509107, Verified ORF, Protein that localizes primarily to the plasma membrane, also found at the nuclear envelope; the authentic, non-tagged protein is detected in mitochondria in a phosphorylated state;	Q12117	YDR033W	PF01036	Bac_rhodopsin	Bacteriorhodopsin		GO:0000267;GO:0001950;GO:0005739;GO:0005886;GO:0005933;GO:0016020;GO:0016021;GO:0031224;GO:0043226;GO:0043227;GO:0043229;GO:0043231;GO:0044424;GO:0044425;GO:0044444;GO:0044464	cell fraction;plasma membrane enriched fraction;mitochondrion;plasma membrane;cellular bud;membrane;integral to membrane;intrinsic to membrane;organelle;membrane-bounded organelle;intracellular organelle;intracellular membrane-bounded organelle	GO:0005215;GO:0005216;GO:0015075;GO:0015267;GO:0022803;GO:0022838;GO:0022857;GO:0022891;GO:0022892	transporter activity;ion channel activity;ion transmembrane transporter activity;channel activity;passive transmembrane transporter activity;substrate specific channel activity;transmembrane transporter activity	GO:0006810;GO:0006811;GO:0051234	transport;ion transport;establishment of localization	sce:YDR033W				1	32.1464	1	S	PKAPVASPRPAAT	CDK1;ERK/MAPK	ERK/MAPK	0.0034	2.71e-05	29.76
MEDIUM	3454	SNF1	488	442	235	235	Phosphoserine	6561	8081	18943	48282	yeast_tpk_MO06	2984	18943	48282	yeast_tpk_MO06	2984	YDR162C	YDR162C	YDR162C	NAP1-binding protein 2	NBP2;YDR162C	>YDR162C NBP2 SGDID:S000002569, Chr IV from 781098-780388, reverse complement, Verified ORF, Protein involved in the HOG (high osmolarity glycerol) pathway, negatively regulates Hog1p by recruitment of phosphatase Ptc1p the Pbs2p-Hog1p complex, found in t	Q12163	YDR162C	PF00018	SH3_1	SH3 domain	1YN8	GO:0005634;GO:0005737;GO:0043226;GO:0043227;GO:0043229;GO:0043231;GO:0044424;GO:0044464	nucleus;cytoplasm;organelle;membrane-bounded organelle;intracellular organelle;intracellular membrane-bounded organelle;intracellular part;cell part	GO:0005488;GO:0005515	binding;protein binding	GO:0006469;GO:0006950;GO:0006970;GO:0006972;GO:0009266;GO:0009408;GO:0009628;GO:0019220;GO:0019222;GO:0031323;GO:0033673;GO:0042325;GO:0043086;GO:0043549;GO:0044092;GO:0045859;GO:0050789;GO:0050790;GO:0050794;GO:0050896;GO:0051174;GO:0051338;GO:0051348;GO:0065007;GO:0065009	negative regulation of protein kinase activity;response to stress;response to osmotic stress;hyperosmotic response;response to temperature stimulus;response to heat;response to abiotic stimulus;regulation of phosphate metabolic process	sce:YDR162C				1	94.0448	1	S	KTKLDISD_____	NEK6	NEK6	0.076	0.136376	39.39
HIGH	3454	TPK2	488	442	235	235	Phosphoserine	6561	8081	18943	48282	yeast_tpk_MO06	2984	18943	48282	yeast_tpk_MO06	2984	YDR162C	YDR162C	YDR162C	NAP1-binding protein 2	NBP2;YDR162C	>YDR162C NBP2 SGDID:S000002569, Chr IV from 781098-780388, reverse complement, Verified ORF, Protein involved in the HOG (high osmolarity glycerol) pathway, negatively regulates Hog1p by recruitment of phosphatase Ptc1p the Pbs2p-Hog1p complex, found in t	Q12163	YDR162C	PF00018	SH3_1	SH3 domain	1YN8	GO:0005634;GO:0005737;GO:0043226;GO:0043227;GO:0043229;GO:0043231;GO:0044424;GO:0044464	nucleus;cytoplasm;organelle;membrane-bounded organelle;intracellular organelle;intracellular membrane-bounded organelle;intracellular part;cell part	GO:0005488;GO:0005515	binding;protein binding	GO:0006469;GO:0006950;GO:0006970;GO:0006972;GO:0009266;GO:0009408;GO:0009628;GO:0019220;GO:0019222;GO:0031323;GO:0033673;GO:0042325;GO:0043086;GO:0043549;GO:0044092;GO:0045859;GO:0050789;GO:0050790;GO:0050794;GO:0050896;GO:0051174;GO:0051338;GO:0051348;GO:0065007;GO:0065009	negative regulation of protein kinase activity;response to stress;response to osmotic stress;hyperosmotic response;response to temperature stimulus;response to heat;response to abiotic stimulus;regulation of phosphate metabolic process	sce:YDR162C				1	94.0448	1	S	KTKLDISD_____	NEK6	NEK6	0.076	0.136376	39.39
MEDIUM	825	ELM1	824	990	592	592		2563	3032	6613	16516	20100319_Y_elm&fus_ZrO2-02	4578	6613	16516	20100319_Y_elm&fus_ZrO2-02	4578	YMR313C	YMR313C	YMR313C	Lipase 3;Triacylglycerol lipase 3	TGL3;YMR313C;YM9924.05C	>YMR313C TGL3 SGDID:S000004930, Chr XIII from 901306-899378, reverse complement, Verified ORF, Triacylglycerol lipase of the lipid particle, responsible for all the TAG lipase activity of the lipid particle; contains the consensus sequence motif GXSXG, wh	P40308	YMR313C	PF01734	Patatin	Patatin-like phospholipase		GO:0016021;GO:0031224;GO:0034430;GO:0034646;GO:0044422;GO:0044424;GO:0044425;GO:0044444;GO:0044446;GO:0044464	integral to membrane;intrinsic to membrane;monolayer-surrounded lipid storage body outer lipid monolayer;organelle-enclosing lipid monolayer;organelle part;intracellular part;membrane part;cytoplasmic part;intracellular organelle part;cell part	GO:0000166;GO:0003824;GO:0004091;GO:0004806;GO:0005488;GO:0005525;GO:0016298;GO:0016787;GO:0016788;GO:0017076;GO:0019001;GO:0032553;GO:0032555;GO:0032561	nucleotide binding;catalytic activity;carboxylesterase activity;triacylglycerol lipase activity;binding;GTP binding;lipase activity;hydrolase activity;hydrolase activity, acting on ester bonds;purine nucleotide binding;guanyl nucleotide binding	GO:0000003;GO:0006629;GO:0006638;GO:0006639;GO:0006641;GO:0006662;GO:0007114;GO:0008152;GO:0009056;GO:0009987;GO:0016042;GO:0018904;GO:0019433;GO:0019954;GO:0032505;GO:0044237;GO:0044238;GO:0044242;GO:0044248;GO:0044255;GO:0044269;GO:0046461;GO:0046464;GO:0046486;GO:0046503	reproduction;lipid metabolic process;neutral lipid metabolic process;acylglycerol metabolic process;triglyceride metabolic process;glycerol ether metabolic process;cell budding;metabolic process;catabolic process;cellular process;lipid catabolic process	sce:YMR313C			K07001	0.891805	9.73128	1	S	PRMKSLSLTRIIE				0.281652	4.71
HIGH	825	FUS3	824	990	592	592		2563	3032	6613	16516	20100319_Y_elm&fus_ZrO2-02	4578	6613	16516	20100319_Y_elm&fus_ZrO2-02	4578	YMR313C	YMR313C	YMR313C	Lipase 3;Triacylglycerol lipase 3	TGL3;YMR313C;YM9924.05C	>YMR313C TGL3 SGDID:S000004930, Chr XIII from 901306-899378, reverse complement, Verified ORF, Triacylglycerol lipase of the lipid particle, responsible for all the TAG lipase activity of the lipid particle; contains the consensus sequence motif GXSXG, wh	P40308	YMR313C	PF01734	Patatin	Patatin-like phospholipase		GO:0016021;GO:0031224;GO:0034430;GO:0034646;GO:0044422;GO:0044424;GO:0044425;GO:0044444;GO:0044446;GO:0044464	integral to membrane;intrinsic to membrane;monolayer-surrounded lipid storage body outer lipid monolayer;organelle-enclosing lipid monolayer;organelle part;intracellular part;membrane part;cytoplasmic part;intracellular organelle part;cell part	GO:0000166;GO:0003824;GO:0004091;GO:0004806;GO:0005488;GO:0005525;GO:0016298;GO:0016787;GO:0016788;GO:0017076;GO:0019001;GO:0032553;GO:0032555;GO:0032561	nucleotide binding;catalytic activity;carboxylesterase activity;triacylglycerol lipase activity;binding;GTP binding;lipase activity;hydrolase activity;hydrolase activity, acting on ester bonds;purine nucleotide binding;guanyl nucleotide binding	GO:0000003;GO:0006629;GO:0006638;GO:0006639;GO:0006641;GO:0006662;GO:0007114;GO:0008152;GO:0009056;GO:0009987;GO:0016042;GO:0018904;GO:0019433;GO:0019954;GO:0032505;GO:0044237;GO:0044238;GO:0044242;GO:0044248;GO:0044255;GO:0044269;GO:0046461;GO:0046464;GO:0046486;GO:0046503	reproduction;lipid metabolic process;neutral lipid metabolic process;acylglycerol metabolic process;triglyceride metabolic process;glycerol ether metabolic process;cell budding;metabolic process;catabolic process;cellular process;lipid catabolic process	sce:YMR313C			K07001	0.891805	9.73128	1	S	PRMKSLSLTRIIE				0.281652	4.71
HIGH	1563	STE20	209	247	770	770	Phosphoserine	3813	4271	7250	19572	yeast1_scx05	2922	7250	19572	yeast1_scx05	2922	YDL126C	YDL126C	YDL126C	Cell division control protein 48	CDC48;YDL126C	>YDL126C CDC48 SGDID:S000002284, Chr IV from 238664-236157, reverse complement, Verified ORF, ATPase in ER, nuclear membrane and cytosol with homology to mammalian p97; in a complex with Npl4p and Ufd1p participates in retrotranslocation of ubiquitinated	P25694	YDL126C	PF00004;PF02933;PF02359	AAA;CDC48_2;CDC48_N	ATPase family associated with various cellular activities (AAA);Cell division protein 48 (CDC48), domain 2;Cell division protein 48 (CDC48), N-terminal domain		GO:0000151;GO:0000153;GO:0000267;GO:0000835;GO:0000837;GO:0005624;GO:0005626;GO:0005634;GO:0005792;GO:0005829;GO:0030427;GO:0032991;GO:0034098;GO:0042598;GO:0043226;GO:0043227;GO:0043229;GO:0043231;GO:0043234;GO:0043332;GO:0044422;GO:0044424;GO:0044425;GO:0044432;GO:0044444;GO:0044446;GO:0044463;GO:0044464	ubiquitin ligase complex;cytoplasmic ubiquitin ligase complex;cell fraction;ER ubiquitin ligase complex;Doa10p ubiquitin ligase complex;membrane fraction;insoluble fraction;nucleus;microsome;cytosol;site of polarized growth;macromolecular complex;Cdc48p-Npl4p-Ufd1p AAA ATPase complex;vesicular fraction;organelle;membrane-bounded organelle;intracellular organelle;intracellular membrane-bounded org…	GO:0000166;GO:0001882;GO:0001883;GO:0003824;GO:0005488;GO:0005515;GO:0005524;GO:0016462;GO:0016787;GO:0016817;GO:0016818;GO:0016887;GO:0017076;GO:0017111;GO:0030554;GO:0032553;GO:0032555;GO:0032559	nucleotide binding;nucleoside binding;purine nucleoside binding;catalytic activity;binding;protein binding;ATP binding;pyrophosphatase activity;hydrolase activity;hydrolase activity, acting on acid anhydrides;hydrolase activity, acting on acid anhydrides, in phosphorus-containing anhydrides;ATPase activity;purine nucleotide binding;nucleoside-triphosphatase activity;adenyl nucleotide binding;ribo…	GO:0000278;GO:0006508;GO:0006511;GO:0006515;GO:0006810;GO:0006906;GO:0006915;GO:0006944;GO:0006996;GO:0007049;GO:0008152;GO:0008219;GO:0009056;GO:0009057;GO:0009987;GO:0010498;GO:0012501;GO:0015031;GO:0016043;GO:0016044;GO:0016050;GO:0016265;GO:0019538;GO:0019941;GO:0030163;GO:0030433;GO:0034960;GO:0034962;GO:0043161;GO:0043170;GO:0043283;GO:0043285;GO:0043632;GO:0044237;GO:0044238;GO:0044248;GO:…	mitotic cell cycle;proteolysis;ubiquitin-dependent protein catabolic process;misfolded or incompletely synthesized protein catabolic process;transport;vesicle fusion;apoptosis;membrane fusion;organelle organization;cell cycle;metabolic process;cell death;catabolic process;macromolecule catabolic process;cellular process;proteasomal protein catabolic process;programmed cell death;protein transport…	sce:YDL126C				0.999215	31.0472	1	S	TAKRSVSDAELRR	CAMK2;CK2;PKA	PKA	0.003024	0.214044	6.02
HIGH	1986	STE20	632	712	84	84	Phosphoserine	2884	3202	5543	15248	yeast1_scx10	2429	5543	15248	yeast1_scx10	2429	YIL135C	YIL135C	YIL135C	Protein VHS2;Viable in a HAL3 SIT4 background protein 2	VHS2;YIL135C	>YIL135C VHS2 SGDID:S000001397, Chr IX from 96375-95065, reverse complement, Verified ORF, Cytoplasmic protein of unknown function; identified as a high-copy suppressor of the synthetic lethality of a sis2 sit4 double mutant, suggesting a role in G1/S pha	P40463;Q45U19	YIL135C					GO:0005737;GO:0044424;GO:0044464	cytoplasm;intracellular part;cell part	GO:0005488;GO:0005515	binding;protein binding	GO:0000082;GO:0009987;GO:0022402	G1/S transition of mitotic cell cycle;cellular process;cell cycle process	sce:YIL135C				1	88.7529	1	S	RNFHNLSQRSSAV	GSK3	GSK3	0.081	0.218101	9.8
MEDIUM	7154	KSS1	520	4	176	176		787	1020	3984	8806	20100421_Y-sil-Kss&ksp-MO3-10	5515	3984	8806	20100421_Y-sil-Kss&ksp-MO3-10	5515	Q0060	Q0060	Q0060	Intron-encoded DNA endonuclease aI3;DNA endonuclease I-SceIII;Truncated non-functional cytochrome oxidase 1;DNA endonuclease aI3;Intron-encoded endonuclease I-SceIII	aI3;ENS3;I-SCEIII;Q0060	>Q0060 AI3 SGDID:S000007263, Chr Mito from 13818-13986,16435-16470,18954-19996, Verified ORF, "Endonuclease I-SceIII, encoded by a mobile group I intron within the mitochondrial COX1 gene"	P03877;Q35790;Q9ZZX3		PF00115;PF00961	COX1;LAGLIDADG_1	Cytochrome C and Quinol oxidase polypeptide I;LAGLIDADG endonuclease		GO:0005739;GO:0016021;GO:0031224;GO:0043226;GO:0043227;GO:0043229;GO:0043231;GO:0044424;GO:0044425;GO:0044444;GO:0044464	mitochondrion;integral to membrane;intrinsic to membrane;organelle;membrane-bounded organelle;intracellular organelle;intracellular membrane-bounded organelle;intracellular part;membrane part;cytoplasmic part;cell part	GO:0003676;GO:0003677;GO:0003824;GO:0004518;GO:0004519;GO:0005488;GO:0005506;GO:0009055;GO:0016787;GO:0016788;GO:0020037;GO:0043167;GO:0043169;GO:0046872;GO:0046906;GO:0046914	nucleic acid binding;DNA binding;catalytic activity;nuclease activity;endonuclease activity;binding;iron ion binding;electron carrier activity;hydrolase activity;hydrolase activity, acting on ester bonds;heme binding;ion binding;cation binding	GO:0006091;GO:0006139;GO:0006259;GO:0006310;GO:0006314;GO:0006396;GO:0006397;GO:0006807;GO:0008152;GO:0008380;GO:0009060;GO:0009987;GO:0015980;GO:0016070;GO:0016071;GO:0034960;GO:0043170;GO:0043283;GO:0044237;GO:0044238;GO:0044260;GO:0045333	generation of precursor metabolites and energy;nucleobase, nucleoside, nucleotide and nucleic acid metabolic process;DNA metabolic process;DNA recombination;intron homing;RNA processing;mRNA processing;nitrogen compound metabolic process;metabolic process	sce:Q0060				1	75.9916	2	T	RNYVLWTIHDLKG	FHA1 Rad53p	FHA1 Rad53p	0.059	0.0157097	7.32
HIGH	3778	TPK2	812	745	52	52	Phosphoserine	3539;7426	4361;9171	21756	56262	yeast_tpk_MO05	3949	10506	27509	yeast_tpk_MO10-1	2665	YGL208W	YGL208W	YGL208W	SNF1 protein kinase subunit beta-2;SNF1-interacting protein 2;Protein SPM2	SIP2;SPM2;YGL208W;G1155	>YGL208W SIP2 SGDID:S000003176, Chr VII from 97342-98589, Verified ORF, One of three beta subunits of the Snf1 serine/threonine protein kinase complex involved in the response to glucose starvation; null mutants exhibit accelerated aging; N-myristoylprote	P34164	YGL208W	PF04739	AMPKBI	5'-AMP-activated protein kinase, beta subunit, complex-interacting region	2QLV	GO:0005737;GO:0005886;GO:0016020;GO:0031588;GO:0032991;GO:0043234;GO:0044424;GO:0044464	cytoplasm;plasma membrane;membrane;AMP-activated protein kinase complex;macromolecular complex;protein complex;intracellular part;cell part	GO:0005488;GO:0005515	binding;protein binding	GO:0001302;GO:0001403;GO:0006464;GO:0006468;GO:0006793;GO:0006796;GO:0006950;GO:0007154;GO:0007165;GO:0007568;GO:0007569;GO:0008152;GO:0009267;GO:0009605;GO:0009987;GO:0009991;GO:0016310;GO:0019538;GO:0030447;GO:0031667;GO:0031668;GO:0031669;GO:0032502;GO:0033554;GO:0034960;GO:0040007;GO:0042149;GO:0042594;GO:0043170;GO:0043254;GO:0043283;GO:0043412;GO:0043687;GO:0044087;GO:0044237;GO:0044238;GO:…	replicative cell aging;invasive growth in response to glucose limitation;protein modification process;protein amino acid phosphorylation;phosphorus metabolic process;phosphate metabolic process;response to stress;cell communication;signal transduction	sce:YGL208W				0.999996	53.825	1	S	KKVTELSLNKCSD	PLK1	PLK1	0.033462	0.0938543	10.55
HIGH	2380	STE20	1026	1186	119	119		2344	2604	4615	12874	yeast1_scx08_control	2291	4615	12874	yeast1_scx08_control	2291	YNR064C	YNR064C	YNR064C	Uncharacterized hydrolase YNR064C	YNR064C;N3535	>YNR064C YNR064C SGDID:S000005347, Chr XIV from 750008-749136, reverse complement, Verified ORF, "Epoxide hydrolase, member of the alpha/beta hydrolase fold family; may have a role in detoxification of epoxides"	P53750	YNR064C	PF00561	Abhydrolase_1	alpha/beta hydrolase fold		GO:0000267;GO:0005625;GO:0044464	cell fraction;soluble fraction;cell part	GO:0003824;GO:0004091;GO:0004301;GO:0016787;GO:0016788;GO:0016801;GO:0016803	catalytic activity;carboxylesterase activity;epoxide hydrolase activity;hydrolase activity;hydrolase activity, acting on ester bonds;hydrolase activity, acting on ether bonds;ether hydrolase activity			sce:YNR064C				1	71.2632	1	S	LALKFPSRITGIV				0.1167	11.13
MEDIUM	7328	KSS1	694	4	172	172		787	1020	3984	8806	20100421_Y-sil-Kss&ksp-MO3-10	5515	3984	8806	20100421_Y-sil-Kss&ksp-MO3-10	5515	Q0060	Q0060	Q0060	Intron-encoded DNA endonuclease aI3;DNA endonuclease I-SceIII;Truncated non-functional cytochrome oxidase 1;DNA endonuclease aI3;Intron-encoded endonuclease I-SceIII	aI3;ENS3;I-SCEIII;Q0060	>Q0060 AI3 SGDID:S000007263, Chr Mito from 13818-13986,16435-16470,18954-19996, Verified ORF, "Endonuclease I-SceIII, encoded by a mobile group I intron within the mitochondrial COX1 gene"	P03877;Q35790;Q9ZZX3		PF00115;PF00961	COX1;LAGLIDADG_1	Cytochrome C and Quinol oxidase polypeptide I;LAGLIDADG endonuclease		GO:0005739;GO:0016021;GO:0031224;GO:0043226;GO:0043227;GO:0043229;GO:0043231;GO:0044424;GO:0044425;GO:0044444;GO:0044464	mitochondrion;integral to membrane;intrinsic to membrane;organelle;membrane-bounded organelle;intracellular organelle;intracellular membrane-bounded organelle;intracellular part;membrane part;cytoplasmic part;cell part	GO:0003676;GO:0003677;GO:0003824;GO:0004518;GO:0004519;GO:0005488;GO:0005506;GO:0009055;GO:0016787;GO:0016788;GO:0020037;GO:0043167;GO:0043169;GO:0046872;GO:0046906;GO:0046914	nucleic acid binding;DNA binding;catalytic activity;nuclease activity;endonuclease activity;binding;iron ion binding;electron carrier activity;hydrolase activity;hydrolase activity, acting on ester bonds;heme binding;ion binding;cation binding	GO:0006091;GO:0006139;GO:0006259;GO:0006310;GO:0006314;GO:0006396;GO:0006397;GO:0006807;GO:0008152;GO:0008380;GO:0009060;GO:0009987;GO:0015980;GO:0016070;GO:0016071;GO:0034960;GO:0043170;GO:0043283;GO:0044237;GO:0044238;GO:0044260;GO:0045333	generation of precursor metabolites and energy;nucleobase, nucleoside, nucleotide and nucleic acid metabolic process;DNA metabolic process;DNA recombination;intron homing;RNA processing;mRNA processing;nitrogen compound metabolic process;metabolic process	sce:Q0060				1	75.9916	2	Y	KKINRNYVLWTIH				0.0157097	7.32
HIGH	3211	TPK2	245	241	427	427		5167	6358	15078	39089	yeast_tpk_MO04-1	2408	15078	39089	yeast_tpk_MO04-1	2408	YBR156C	YBR156C	YBR156C	Inner centromere protein-related protein SLI15	SLI15;YBR156C;YBR1206	>YBR156C SLI15 SGDID:S000000360, Chr II from 553194-551098, reverse complement, Verified ORF, Subunit of the conserved chromosomal passenger complex (CPC; Ipl1p-Sli15p-Bir1p-Nbl1p), which regulates kinetochore-microtubule attachments, activation of the sp	P38283	YBR156C	PF03941	INCENP_ARK-bind	Inner centromere protein, ARK binding region		GO:0000776;GO:0000777;GO:0005634;GO:0005828;GO:0005874;GO:0005875;GO:0005876;GO:0032133;GO:0032991;GO:0043226;GO:0043227;GO:0043228;GO:0043229;GO:0043231;GO:0043232;GO:0043234;GO:0044422;GO:0044424;GO:0044427;GO:0044430;GO:0044446;GO:0044464;GO:0051233	kinetochore;condensed chromosome kinetochore;nucleus;kinetochore microtubule;microtubule;microtubule associated complex;spindle microtubule;chromosome passenger complex;macromolecular complex;organelle;membrane-bounded organelle	GO:0005488;GO:0005515;GO:0008047;GO:0019207;GO:0019209;GO:0019887;GO:0030234;GO:0030295	binding;protein binding;enzyme activator activity;kinase regulator activity;kinase activator activity;protein kinase regulator activity;enzyme regulator activity;protein kinase activator activity	GO:0006464;GO:0006468;GO:0006793;GO:0006796;GO:0007059;GO:0008152;GO:0009987;GO:0016310;GO:0019538;GO:0032465;GO:0034960;GO:0043170;GO:0043283;GO:0043412;GO:0043687;GO:0044237;GO:0044238;GO:0044260;GO:0044267;GO:0050789;GO:0050794;GO:0051302;GO:0065007	protein modification process;protein amino acid phosphorylation;phosphorus metabolic process;phosphate metabolic process;chromosome segregation;metabolic process;cellular process;phosphorylation;protein metabolic process;regulation of cytokinesis	sce:YBR156C				0.949835	13.0412	1	S	SRPHSISPTKISV	CDK1;CDK2	CDK2	0.0057	0.0204997	11.46
MEDIUM	1009	ELM1	1008	1170	139	139	Phosphoserine	1961	2316;2317	5070	12918	20100319_Y_elm&fus_ZrO-10	3641	5070	12918	20100319_Y_elm&fus_ZrO-10	3641	YOR267C	YOR267C	YOR267C	Serine/threonine-protein kinase HRK1;Hygromycin resistance kinase 1	HRK1;YOR267C	>YOR267C HRK1 SGDID:S000005793, Chr XV from 824866-822587, reverse complement, Verified ORF, "Protein kinase implicated in activation of the plasma membrane H(+)-ATPase Pma1p in response to glucose metabolism; plays a role in ion homeostasis"	Q08732;Q07224	YOR267C	PF00069	Pkinase	Protein kinase domain		GO:0005737;GO:0044424;GO:0044464	cytoplasm;intracellular part;cell part	GO:0000166;GO:0001882;GO:0001883;GO:0003824;GO:0004672;GO:0004674;GO:0005488;GO:0005515;GO:0005524;GO:0016301;GO:0016740;GO:0016772;GO:0016773;GO:0017076;GO:0030554;GO:0032553;GO:0032555;GO:0032559	nucleotide binding;nucleoside binding;purine nucleoside binding;catalytic activity;protein kinase activity;protein serine/threonine kinase activity;binding;protein binding;ATP binding;kinase activity;transferase activity	GO:0006464;GO:0006468;GO:0006793;GO:0006796;GO:0006873;GO:0008152;GO:0009987;GO:0016310;GO:0019538;GO:0019725;GO:0034960;GO:0042592;GO:0043170;GO:0043283;GO:0043412;GO:0043687;GO:0044237;GO:0044238;GO:0044260;GO:0044267;GO:0048878;GO:0050801;GO:0055082;GO:0065007;GO:0065008	protein modification process;protein amino acid phosphorylation;phosphorus metabolic process;phosphate metabolic process;cellular ion homeostasis;metabolic process;cellular process;phosphorylation;protein metabolic process;cellular homeostasis	sce:YOR267C				0.999818	37.3983	1	S	SVNKKLSMSQLRS	CHK1;PKD	PKD	0.020748	0.206916	12.29
HIGH	1009	FUS3	1008	1170	139	139	Phosphoserine	1961	2316;2317	5070	12918	20100319_Y_elm&fus_ZrO-10	3641	5070	12918	20100319_Y_elm&fus_ZrO-10	3641	YOR267C	YOR267C	YOR267C	Serine/threonine-protein kinase HRK1;Hygromycin resistance kinase 1	HRK1;YOR267C	>YOR267C HRK1 SGDID:S000005793, Chr XV from 824866-822587, reverse complement, Verified ORF, "Protein kinase implicated in activation of the plasma membrane H(+)-ATPase Pma1p in response to glucose metabolism; plays a role in ion homeostasis"	Q08732;Q07224	YOR267C	PF00069	Pkinase	Protein kinase domain		GO:0005737;GO:0044424;GO:0044464	cytoplasm;intracellular part;cell part	GO:0000166;GO:0001882;GO:0001883;GO:0003824;GO:0004672;GO:0004674;GO:0005488;GO:0005515;GO:0005524;GO:0016301;GO:0016740;GO:0016772;GO:0016773;GO:0017076;GO:0030554;GO:0032553;GO:0032555;GO:0032559	nucleotide binding;nucleoside binding;purine nucleoside binding;catalytic activity;protein kinase activity;protein serine/threonine kinase activity;binding;protein binding;ATP binding;kinase activity;transferase activity	GO:0006464;GO:0006468;GO:0006793;GO:0006796;GO:0006873;GO:0008152;GO:0009987;GO:0016310;GO:0019538;GO:0019725;GO:0034960;GO:0042592;GO:0043170;GO:0043283;GO:0043412;GO:0043687;GO:0044237;GO:0044238;GO:0044260;GO:0044267;GO:0048878;GO:0050801;GO:0055082;GO:0065007;GO:0065008	protein modification process;protein amino acid phosphorylation;phosphorus metabolic process;phosphate metabolic process;cellular ion homeostasis;metabolic process;cellular process;phosphorylation;protein metabolic process;cellular homeostasis	sce:YOR267C				0.999818	37.3983	1	S	SVNKKLSMSQLRS	CHK1;PKD	PKD	0.020748	0.206916	12.29
MEDIUM	1067	ELM1	1066	1236	615	615		835	992	2098	5144	20100312_Y-sil-cont-04	2302	2098	5144	20100312_Y-sil-cont-04	2302	YPL231W	YPL231W	YPL231W	Fatty acid synthase subunit alpha;Acyl carrier;3-oxoacyl-[acyl-carrier-protein] reductase;Beta-ketoacyl reductase;3-oxoacyl-[acyl-carrier-protein] synthase;Beta-ketoacyl synthase	FAS2;YPL231W;P1409	>YPL231W FAS2 SGDID:S000006152, Chr XVI from 108652-114315, Verified ORF, Alpha subunit of fatty acid synthetase, which catalyzes the synthesis of long-chain saturated fatty acids; contains beta-ketoacyl reductase and beta-ketoacyl synthase activities; ph	P19097;Q12533	YPL231W	PF01648;PF00109;PF02801	ACPS;ketoacyl-synt;Ketoacyl-synt_C	4'-phosphopantetheinyl transferase superfamily;Beta-ketoacyl synthase, N-terminal domain;Beta-ketoacyl synthase, C-terminal domain	2PFF;2UV8;2VKZ	GO:0005739;GO:0005829;GO:0005835;GO:0032991;GO:0043226;GO:0043227;GO:0043229;GO:0043231;GO:0043234;GO:0044424;GO:0044444;GO:0044464	mitochondrion;cytosol;fatty acid synthase complex;macromolecular complex;organelle;membrane-bounded organelle;intracellular organelle;intracellular membrane-bounded organelle;protein complex;intracellular part;cytoplasmic part;cell part	GO:0000287;GO:0003824;GO:0004312;GO:0004315;GO:0004316;GO:0004321;GO:0005488;GO:0005515;GO:0008415;GO:0008897;GO:0016408;GO:0016491;GO:0016597;GO:0016614;GO:0016616;GO:0016740;GO:0016746;GO:0016747;GO:0016772;GO:0016780;GO:0019842;GO:0031177;GO:0031406;GO:0043167;GO:0043169;GO:0043176;GO:0046872	magnesium ion binding;catalytic activity;fatty-acid synthase activity;3-oxoacyl-[acyl-carrier-protein] synthase activity;3-oxoacyl-[acyl-carrier-protein] reductase activity;fatty-acyl-CoA synthase activity;binding;protein binding;acyltransferase activity	GO:0006082;GO:0006629;GO:0006631;GO:0006633;GO:0008152;GO:0008610;GO:0009058;GO:0009059;GO:0009987;GO:0016053;GO:0019752;GO:0032787;GO:0042180;GO:0043170;GO:0043436;GO:0044237;GO:0044238;GO:0044249;GO:0044255;GO:0046394;GO:0055114	organic acid metabolic process;lipid metabolic process;fatty acid metabolic process;fatty acid biosynthetic process;metabolic process;lipid biosynthetic process;biosynthetic process;macromolecule biosynthetic process;cellular process	sce:YPL231W	ko00061	Fatty acid biosynthesis	K00667	1	49.5937	1	S	STKEVASLPNKST				0.121261	13.61
HIGH	1067	FUS3	1066	1236	615	615		835	992	2098	5144	20100312_Y-sil-cont-04	2302	2098	5144	20100312_Y-sil-cont-04	2302	YPL231W	YPL231W	YPL231W	Fatty acid synthase subunit alpha;Acyl carrier;3-oxoacyl-[acyl-carrier-protein] reductase;Beta-ketoacyl reductase;3-oxoacyl-[acyl-carrier-protein] synthase;Beta-ketoacyl synthase	FAS2;YPL231W;P1409	>YPL231W FAS2 SGDID:S000006152, Chr XVI from 108652-114315, Verified ORF, Alpha subunit of fatty acid synthetase, which catalyzes the synthesis of long-chain saturated fatty acids; contains beta-ketoacyl reductase and beta-ketoacyl synthase activities; ph	P19097;Q12533	YPL231W	PF01648;PF00109;PF02801	ACPS;ketoacyl-synt;Ketoacyl-synt_C	4'-phosphopantetheinyl transferase superfamily;Beta-ketoacyl synthase, N-terminal domain;Beta-ketoacyl synthase, C-terminal domain	2PFF;2UV8;2VKZ	GO:0005739;GO:0005829;GO:0005835;GO:0032991;GO:0043226;GO:0043227;GO:0043229;GO:0043231;GO:0043234;GO:0044424;GO:0044444;GO:0044464	mitochondrion;cytosol;fatty acid synthase complex;macromolecular complex;organelle;membrane-bounded organelle;intracellular organelle;intracellular membrane-bounded organelle;protein complex;intracellular part;cytoplasmic part;cell part	GO:0000287;GO:0003824;GO:0004312;GO:0004315;GO:0004316;GO:0004321;GO:0005488;GO:0005515;GO:0008415;GO:0008897;GO:0016408;GO:0016491;GO:0016597;GO:0016614;GO:0016616;GO:0016740;GO:0016746;GO:0016747;GO:0016772;GO:0016780;GO:0019842;GO:0031177;GO:0031406;GO:0043167;GO:0043169;GO:0043176;GO:0046872	magnesium ion binding;catalytic activity;fatty-acid synthase activity;3-oxoacyl-[acyl-carrier-protein] synthase activity;3-oxoacyl-[acyl-carrier-protein] reductase activity;fatty-acyl-CoA synthase activity;binding;protein binding;acyltransferase activity	GO:0006082;GO:0006629;GO:0006631;GO:0006633;GO:0008152;GO:0008610;GO:0009058;GO:0009059;GO:0009987;GO:0016053;GO:0019752;GO:0032787;GO:0042180;GO:0043170;GO:0043436;GO:0044237;GO:0044238;GO:0044249;GO:0044255;GO:0046394;GO:0055114	organic acid metabolic process;lipid metabolic process;fatty acid metabolic process;fatty acid biosynthetic process;metabolic process;lipid biosynthetic process;biosynthetic process;macromolecule biosynthetic process;cellular process	sce:YPL231W	ko00061	Fatty acid biosynthesis	K00667	1	49.5937	1	S	STKEVASLPNKST				0.121261	13.61
MEDIUM	389	ELM1	388	441	111	111	Phosphoserine	2762	3277	7085	17640	20100319_Y_elm&fus_ZrO2-10	656	7085	17640	20100319_Y_elm&fus_ZrO2-10	656	YGL019W	YGL019W	YGL019W	Casein kinase II subunit beta	CKB1;YGL019W	>YGL019W CKB1 SGDID:S000002987, Chr VII from 458161-458997, Verified ORF, Beta regulatory subunit of casein kinase 2, a Ser/Thr protein kinase with roles in cell growth and proliferation; the holoenzyme also contains CKA1, CKA2 and CKB2, the many substrat	P43639;Q9URG5	YGL019W	PF01214	CK_II_beta	Casein kinase II regulatory subunit		GO:0005956;GO:0032991;GO:0034456;GO:0043234;GO:0044422;GO:0044424;GO:0044428;GO:0044446;GO:0044452;GO:0044464	protein kinase CK2 complex;macromolecular complex;UTP-C complex;protein complex;organelle part;intracellular part;nuclear part;intracellular organelle part;nucleolar part;cell part	GO:0005488;GO:0005515;GO:0019207;GO:0019887;GO:0030234	binding;protein binding;kinase regulator activity;protein kinase regulator activity;enzyme regulator activity	GO:0000082;GO:0000086;GO:0000128;GO:0000501;GO:0006355;GO:0006356;GO:0006359;GO:0006464;GO:0006468;GO:0006793;GO:0006796;GO:0006873;GO:0006950;GO:0006974;GO:0007163;GO:0008152;GO:0009889;GO:0009987;GO:0010468;GO:0010556;GO:0016310;GO:0019219;GO:0019222;GO:0019538;GO:0019725;GO:0022402;GO:0030010;GO:0031323;GO:0031326;GO:0034960;GO:0042592;GO:0043170;GO:0043283;GO:0043412;GO:0043687;GO:0044237;GO:…	G1/S transition of mitotic cell cycle;G2/M transition of mitotic cell cycle;flocculation;flocculation via cell wall protein-carbohydrate interaction;regulation of transcription, DNA-dependent;regulation of transcription from RNA polymerase I promoter	sce:YGL019W	ko04310;ko04520;ko04530;ko04712	Wnt signaling pathway;Adherens junction;Tight junction;Circadian rhythm - plant	K03115	1	38.7354	1	S	GKRRNKSPVVNKS	CAMK2	CAMK2	0.042	0.281652	14.6
HIGH	389	FUS3	388	441	111	111	Phosphoserine	2762	3277	7085	17640	20100319_Y_elm&fus_ZrO2-10	656	7085	17640	20100319_Y_elm&fus_ZrO2-10	656	YGL019W	YGL019W	YGL019W	Casein kinase II subunit beta	CKB1;YGL019W	>YGL019W CKB1 SGDID:S000002987, Chr VII from 458161-458997, Verified ORF, Beta regulatory subunit of casein kinase 2, a Ser/Thr protein kinase with roles in cell growth and proliferation; the holoenzyme also contains CKA1, CKA2 and CKB2, the many substrat	P43639;Q9URG5	YGL019W	PF01214	CK_II_beta	Casein kinase II regulatory subunit		GO:0005956;GO:0032991;GO:0034456;GO:0043234;GO:0044422;GO:0044424;GO:0044428;GO:0044446;GO:0044452;GO:0044464	protein kinase CK2 complex;macromolecular complex;UTP-C complex;protein complex;organelle part;intracellular part;nuclear part;intracellular organelle part;nucleolar part;cell part	GO:0005488;GO:0005515;GO:0019207;GO:0019887;GO:0030234	binding;protein binding;kinase regulator activity;protein kinase regulator activity;enzyme regulator activity	GO:0000082;GO:0000086;GO:0000128;GO:0000501;GO:0006355;GO:0006356;GO:0006359;GO:0006464;GO:0006468;GO:0006793;GO:0006796;GO:0006873;GO:0006950;GO:0006974;GO:0007163;GO:0008152;GO:0009889;GO:0009987;GO:0010468;GO:0010556;GO:0016310;GO:0019219;GO:0019222;GO:0019538;GO:0019725;GO:0022402;GO:0030010;GO:0031323;GO:0031326;GO:0034960;GO:0042592;GO:0043170;GO:0043283;GO:0043412;GO:0043687;GO:0044237;GO:…	G1/S transition of mitotic cell cycle;G2/M transition of mitotic cell cycle;flocculation;flocculation via cell wall protein-carbohydrate interaction;regulation of transcription, DNA-dependent;regulation of transcription from RNA polymerase I promoter	sce:YGL019W	ko04310;ko04520;ko04530;ko04712	Wnt signaling pathway;Adherens junction;Tight junction;Circadian rhythm - plant	K03115	1	38.7354	1	S	GKRRNKSPVVNKS	CAMK2	CAMK2	0.042	0.281652	14.6
MEDIUM	419	ELM1	418	503	10	10		2968;3193	3524;3790	8152	19926	20100319_Y_elm&fus_ZrO-02	8243	8152	19926	20100319_Y_elm&fus_ZrO-02	8243	YGR097W	YGR097W	YGR097W	Protein ASK10	ASK10;YGR097W	>YGR097W ASK10 SGDID:S000003329, Chr VII from 678699-682139, Verified ORF, Component of the RNA polymerase II holoenzyme, phosphorylated in response to oxidative stress; has a role in destruction of Ssn8p, which relieves repression of stress-response gene	P48361	YGR097W	PF00169	PH	PH domain		GO:0005737;GO:0016591;GO:0032991;GO:0043234;GO:0044422;GO:0044424;GO:0044428;GO:0044446;GO:0044451;GO:0044464	cytoplasm;DNA-directed RNA polymerase II, holoenzyme;macromolecular complex;protein complex;organelle part;intracellular part;nuclear part;intracellular organelle part;nucleoplasm part;cell part	GO:0030528	transcription regulator activity	GO:0006139;GO:0006350;GO:0006807;GO:0006950;GO:0006979;GO:0008152;GO:0009058;GO:0009059;GO:0009987;GO:0034645;GO:0034960;GO:0034961;GO:0042221;GO:0043170;GO:0043283;GO:0043284;GO:0044237;GO:0044238;GO:0044249;GO:0044260;GO:0050896	nucleobase, nucleoside, nucleotide and nucleic acid metabolic process;transcription;nitrogen compound metabolic process;response to stress;response to oxidative stress;metabolic process;biosynthetic process;macromolecule biosynthetic process	sce:YGR097W				0.95683	19.4644	1	S	YFSSRPSQTLTPM	CK1;PKA	PKA	0.042	0.268928	4.21
MEDIUM	500	ELM1	499	615	81	81		3456	4094;4095	8824	21450	20100319_Y_elm&fus_ZrO2-10	2463	8822	21438	20100319_Y_elm&fus_ZrO-10	1854	YIL033C	YIL033C	YIL033C	cAMP-dependent protein kinase regulatory subunit	BCY1;REG1;SRA1;YIL033C	>YIL033C BCY1 SGDID:S000001295, Chr IX from 291668-290418, reverse complement, Verified ORF, Regulatory subunit of the cyclic AMP-dependent protein kinase (PKA), a component of a signaling pathway that controls a variety of cellular processes, including m	P07278	YIL033C	PF00027;PF02197	cNMP_binding;RIIa	Cyclic nucleotide-binding domain;Regulatory subunit of type II PKA R-subunit		GO:0005634;GO:0005737;GO:0005886;GO:0005952;GO:0016020;GO:0032991;GO:0043226;GO:0043227;GO:0043229;GO:0043231;GO:0043234;GO:0044424;GO:0044464	nucleus;cytoplasm;plasma membrane;cAMP-dependent protein kinase complex;membrane;macromolecular complex;organelle;membrane-bounded organelle;intracellular organelle;intracellular membrane-bounded organelle;protein complex;intracellular part;cell part	GO:0000166;GO:0001882;GO:0001883;GO:0004857;GO:0004860;GO:0004862;GO:0005488;GO:0005515;GO:0008603;GO:0016208;GO:0017076;GO:0019207;GO:0019210;GO:0019887;GO:0030234;GO:0030291;GO:0030551;GO:0030552;GO:0030554;GO:0032553;GO:0032555;GO:0032559;GO:0042802	nucleotide binding;nucleoside binding;purine nucleoside binding;enzyme inhibitor activity;protein kinase inhibitor activity;cAMP-dependent protein kinase inhibitor activity;binding;protein binding;cAMP-dependent protein kinase regulator activity	GO:0001932;GO:0007154;GO:0007165;GO:0009966;GO:0009968;GO:0009987;GO:0010646;GO:0010648;GO:0019220;GO:0019222;GO:0031323;GO:0031399;GO:0032268;GO:0042325;GO:0046578;GO:0046580;GO:0048519;GO:0048523;GO:0050789;GO:0050794;GO:0051056;GO:0051058;GO:0051174;GO:0051246;GO:0060255;GO:0065007;GO:0080090	regulation of protein amino acid phosphorylation;cell communication;signal transduction;regulation of signal transduction;negative regulation of signal transduction;cellular process;regulation of cell communication	sce:YIL033C				0.654389	3.04121	1	S	AQSQSRSRSSVMF	CK1	CK1	0.143	0.0468522	14.7
MEDIUM	501	ELM1	500	615	83	83	Phosphoserine	3456	4094;4095	8823	21444	20100319_Y_elm&fus_ZrO-10	2614	8822	21438	20100319_Y_elm&fus_ZrO-10	1854	YIL033C	YIL033C	YIL033C	cAMP-dependent protein kinase regulatory subunit	BCY1;REG1;SRA1;YIL033C	>YIL033C BCY1 SGDID:S000001295, Chr IX from 291668-290418, reverse complement, Verified ORF, Regulatory subunit of the cyclic AMP-dependent protein kinase (PKA), a component of a signaling pathway that controls a variety of cellular processes, including m	P07278	YIL033C	PF00027;PF02197	cNMP_binding;RIIa	Cyclic nucleotide-binding domain;Regulatory subunit of type II PKA R-subunit		GO:0005634;GO:0005737;GO:0005886;GO:0005952;GO:0016020;GO:0032991;GO:0043226;GO:0043227;GO:0043229;GO:0043231;GO:0043234;GO:0044424;GO:0044464	nucleus;cytoplasm;plasma membrane;cAMP-dependent protein kinase complex;membrane;macromolecular complex;organelle;membrane-bounded organelle;intracellular organelle;intracellular membrane-bounded organelle;protein complex;intracellular part;cell part	GO:0000166;GO:0001882;GO:0001883;GO:0004857;GO:0004860;GO:0004862;GO:0005488;GO:0005515;GO:0008603;GO:0016208;GO:0017076;GO:0019207;GO:0019210;GO:0019887;GO:0030234;GO:0030291;GO:0030551;GO:0030552;GO:0030554;GO:0032553;GO:0032555;GO:0032559;GO:0042802	nucleotide binding;nucleoside binding;purine nucleoside binding;enzyme inhibitor activity;protein kinase inhibitor activity;cAMP-dependent protein kinase inhibitor activity;binding;protein binding;cAMP-dependent protein kinase regulator activity	GO:0001932;GO:0007154;GO:0007165;GO:0009966;GO:0009968;GO:0009987;GO:0010646;GO:0010648;GO:0019220;GO:0019222;GO:0031323;GO:0031399;GO:0032268;GO:0042325;GO:0046578;GO:0046580;GO:0048519;GO:0048523;GO:0050789;GO:0050794;GO:0051056;GO:0051058;GO:0051174;GO:0051246;GO:0060255;GO:0065007;GO:0080090	regulation of protein amino acid phosphorylation;cell communication;signal transduction;regulation of signal transduction;negative regulation of signal transduction;cellular process;regulation of cell communication	sce:YIL033C				0.94766	13.0412	1	S	SQSRSRSSVMFKS	CAMK2;CK1	CAMK2	0.042	0.0468522	14.7
MEDIUM	6523	STE7	937	754	3	3		1373	1666	11659	35327	20110713_Y-sil3-STE7&11-ZrO02	5898	11659	35327	20110713_Y-sil3-STE7&11-ZrO02	5898	YNL013C	YNL013C	YNL013C	Putative uncharacterized protein YNL013C	YNL013C;N2854	>YNL013C YNL013C SGDID:S000004958, Chr XIV from 609511-609134, reverse complement, Dubious ORF, Dubious open reading frame unlikely to encode a protein, based on available experimental and comparative sequence data; partially overlaps the verified ORF HEF	P53979	YNL013C					GO:0016021;GO:0031224;GO:0044425;GO:0044464	integral to membrane;intrinsic to membrane;membrane part;cell part									0.994545	22.6086	2	T	____MLTSKIYKL	FHA2 Rad53p	FHA2 Rad53p	0.114	0.00264235	15.19
MEDIUM	6953	KSS1	319	477	472	472		242	307	1202	2442	20100421_Y-sil-Kss&ksp-MO-00	5295	1207	2448	20100421_Y-sil-Kss&ksp-MO3-00	5486	YKL035W	YKL035W	YKL035W	UTP--glucose-1-phosphate uridylyltransferase;UDP-glucose pyrophosphorylase	UGP1;YKL035W;YKL248	>YKL035W UGP1 SGDID:S000001518, Chr XI from 369534-371033, Verified ORF, UDP-glucose pyrophosphorylase (UGPase), catalyses the reversible formation of UDP-Glc from glucose 1-phosphate and UTP, involved in a wide variety of metabolic pathways, expression m	P32861	YKL035W	PF01704	UDPGP	UTP--glucose-1-phosphate uridylyltransferase	2I5K	GO:0000267;GO:0001950;GO:0005737;GO:0044424;GO:0044464	cell fraction;plasma membrane enriched fraction;cytoplasm;intracellular part;cell part	GO:0003824;GO:0003983;GO:0005488;GO:0005515;GO:0016740;GO:0016772;GO:0016779;GO:0042802;GO:0051748;GO:0070569	catalytic activity;UTP:glucose-1-phosphate uridylyltransferase activity;binding;protein binding;transferase activity;transferase activity, transferring phosphorus-containing groups;nucleotidyltransferase activity;identical protein binding	GO:0000271;GO:0005975;GO:0005976;GO:0005977;GO:0005978;GO:0005984;GO:0005991;GO:0005992;GO:0005996;GO:0006006;GO:0006011;GO:0006066;GO:0006073;GO:0006077;GO:0006078;GO:0006091;GO:0006112;GO:0006139;GO:0006464;GO:0006486;GO:0006807;GO:0008152;GO:0009058;GO:0009059;GO:0009225;GO:0009250;GO:0009311;GO:0009312;GO:0009987;GO:0015980;GO:0016051;GO:0016137;GO:0016138;GO:0019318;GO:0019538;GO:0033692;GO:…	polysaccharide biosynthetic process;carbohydrate metabolic process;polysaccharide metabolic process;glycogen metabolic process;glycogen biosynthetic process;disaccharide metabolic process;trehalose metabolic process;trehalose biosynthetic process	sce:YKL035W	ko00040;ko00052;ko00500;ko00520	Pentose and glucuronate interconversions;Galactose metabolism;Starch and sucrose metabolism;Nucleotide sugars metabolism	K00963	0.983198	18.1777	1	S	TVIIVCSDGHKID				0.0833262	14.3
HIGH	4550	TPK2	1584	1522	25	25		5762	7084	16585	42564	yeast_tpk_MO09-1	1857	16586	42565	yeast_tpk_MO09	2237	YNR014W	YNR014W	YNR014W	Uncharacterized protein YNR014W	YNR014W;N2060	>YNR014W YNR014W SGDID:S000005297, Chr XIV from 652467-653105, Uncharacterized ORF, "Putative protein of unknown function; expression is cell-cycle regulated, Azf1p-dependent, and heat-inducible"	P53719	YNR014W					GO:0005737;GO:0044424;GO:0044464	cytoplasm;intracellular part;cell part					sce:YNR014W				0.99997	45.0395	2	S	ITFHYKSIADRSS				0.0426707	7.48
HIGH	4551	TPK2	1585	1522	32	32		5762	7084	16586	42565	yeast_tpk_MO09	2237	16586	42565	yeast_tpk_MO09	2237	YNR014W	YNR014W	YNR014W	Uncharacterized protein YNR014W	YNR014W;N2060	>YNR014W YNR014W SGDID:S000005297, Chr XIV from 652467-653105, Uncharacterized ORF, "Putative protein of unknown function; expression is cell-cycle regulated, Azf1p-dependent, and heat-inducible"	P53719	YNR014W					GO:0005737;GO:0044424;GO:0044464	cytoplasm;intracellular part;cell part					sce:YNR014W				0.986402	21.6155	2	S	IADRSSSRSSSSS	CAMK2;GSK3;PKA/AKT	PKA/AKT	0.00111111	0.0426707	7.48
MEDIUM	1329	ELM1	1328	425	341	341		4498	5352	11663	28718	20100312_Y-sil-cont-05	2955	11663	28718	20100312_Y-sil-cont-05	2955	YFR028C	YFR028C	YFR028C	Tyrosine-protein phosphatase CDC14	CDC14;OAF3;YFR028C	>YFR028C CDC14 SGDID:S000001924, Chr VI from 210056-208401, reverse complement, Verified ORF, Protein phosphatase required for mitotic exit; located in the nucleolus until liberated by the FEAR and Mitotic Exit Network in anaphase, enabling it to act on k	Q00684;Q05180;Q05673	YFR028C	PF00782	DSPc	Dual specificity phosphatase, catalytic domain		GO:0005677;GO:0005730;GO:0005815;GO:0005816;GO:0016585;GO:0030869;GO:0032991;GO:0043226;GO:0043228;GO:0043229;GO:0043232;GO:0043234;GO:0044422;GO:0044424;GO:0044428;GO:0044430;GO:0044444;GO:0044446;GO:0044452;GO:0044464	chromatin silencing complex;nucleolus;microtubule organizing center;spindle pole body;chromatin remodeling complex;RENT complex;macromolecular complex;organelle;non-membrane-bounded organelle;intracellular organelle	GO:0003824;GO:0004721;GO:0004725;GO:0005488;GO:0005515;GO:0008138;GO:0016787;GO:0016788;GO:0016791;GO:0042578	catalytic activity;phosphoprotein phosphatase activity;protein tyrosine phosphatase activity;binding;protein binding;protein tyrosine/serine/threonine phosphatase activity;hydrolase activity;hydrolase activity, acting on ester bonds;phosphatase activity	GO:0000278;GO:0006464;GO:0006470;GO:0006793;GO:0006796;GO:0006996;GO:0006997;GO:0007000;GO:0007049;GO:0007088;GO:0007096;GO:0007346;GO:0008152;GO:0009987;GO:0010564;GO:0016043;GO:0016311;GO:0019538;GO:0033043;GO:0034960;GO:0043170;GO:0043283;GO:0043412;GO:0043687;GO:0044237;GO:0044238;GO:0044260;GO:0044267;GO:0050789;GO:0050794;GO:0051128;GO:0051726;GO:0051783;GO:0065007	mitotic cell cycle;protein modification process;protein amino acid dephosphorylation;phosphorus metabolic process;phosphate metabolic process;organelle organization;nucleus organization;nucleolus organization;cell cycle;regulation of mitosis	sce:YFR028C	ko04110;ko04111	Cell cycle;Cell cycle - yeast	K06639	0.654386	3.04121	1	Y	DFREWKYTTRISL				0.0113226	15.24
HIGH	1329	FUS3	1328	425	341	341		4498	5352	11663	28718	20100312_Y-sil-cont-05	2955	11663	28718	20100312_Y-sil-cont-05	2955	YFR028C	YFR028C	YFR028C	Tyrosine-protein phosphatase CDC14	CDC14;OAF3;YFR028C	>YFR028C CDC14 SGDID:S000001924, Chr VI from 210056-208401, reverse complement, Verified ORF, Protein phosphatase required for mitotic exit; located in the nucleolus until liberated by the FEAR and Mitotic Exit Network in anaphase, enabling it to act on k	Q00684;Q05180;Q05673	YFR028C	PF00782	DSPc	Dual specificity phosphatase, catalytic domain		GO:0005677;GO:0005730;GO:0005815;GO:0005816;GO:0016585;GO:0030869;GO:0032991;GO:0043226;GO:0043228;GO:0043229;GO:0043232;GO:0043234;GO:0044422;GO:0044424;GO:0044428;GO:0044430;GO:0044444;GO:0044446;GO:0044452;GO:0044464	chromatin silencing complex;nucleolus;microtubule organizing center;spindle pole body;chromatin remodeling complex;RENT complex;macromolecular complex;organelle;non-membrane-bounded organelle;intracellular organelle	GO:0003824;GO:0004721;GO:0004725;GO:0005488;GO:0005515;GO:0008138;GO:0016787;GO:0016788;GO:0016791;GO:0042578	catalytic activity;phosphoprotein phosphatase activity;protein tyrosine phosphatase activity;binding;protein binding;protein tyrosine/serine/threonine phosphatase activity;hydrolase activity;hydrolase activity, acting on ester bonds;phosphatase activity	GO:0000278;GO:0006464;GO:0006470;GO:0006793;GO:0006796;GO:0006996;GO:0006997;GO:0007000;GO:0007049;GO:0007088;GO:0007096;GO:0007346;GO:0008152;GO:0009987;GO:0010564;GO:0016043;GO:0016311;GO:0019538;GO:0033043;GO:0034960;GO:0043170;GO:0043283;GO:0043412;GO:0043687;GO:0044237;GO:0044238;GO:0044260;GO:0044267;GO:0050789;GO:0050794;GO:0051128;GO:0051726;GO:0051783;GO:0065007	mitotic cell cycle;protein modification process;protein amino acid dephosphorylation;phosphorus metabolic process;phosphate metabolic process;organelle organization;nucleus organization;nucleolus organization;cell cycle;regulation of mitosis	sce:YFR028C	ko04110;ko04111	Cell cycle;Cell cycle - yeast	K06639	0.654386	3.04121	1	Y	DFREWKYTTRISL				0.0113226	15.24
MEDIUM	5115	SNF1	2149	746	64	64		6563	8083;8084	18946	48292	yeast_tpk_scx08	9037	18946	48292	yeast_tpk_scx08	9037	YGL227W	YGL227W	YGL227W	Vacuolar import and degradation protein 30;Glucose-induced degradation protein 1	VID30;GID1;YGL227W	>YGL227W VID30 SGDID:S000003196, Chr VII from 69671-72547, Verified ORF, Protein involved in proteasome-dependent catabolite degradation of fructose-1,6-bisphosphatase (FBPase); binds FBPase; shifts the balance of nitrogen metabolism toward glutamate prod	P53076	YGL227W	PF00622	SPRY	SPRY domain		GO:0005634;GO:0005737;GO:0032991;GO:0034657;GO:0043226;GO:0043227;GO:0043229;GO:0043231;GO:0043234;GO:0044424;GO:0044464	nucleus;cytoplasm;macromolecular complex;GID complex;organelle;membrane-bounded organelle;intracellular organelle;intracellular membrane-bounded organelle;protein complex;intracellular part;cell part	GO:0005488;GO:0005515	binding;protein binding	GO:0006109;GO:0006111;GO:0006508;GO:0006511;GO:0006808;GO:0007039;GO:0008152;GO:0009056;GO:0009057;GO:0009889;GO:0009890;GO:0009892;GO:0009987;GO:0010498;GO:0010565;GO:0010675;GO:0010677;GO:0010906;GO:0019222;GO:0019538;GO:0019941;GO:0030163;GO:0031323;GO:0031324;GO:0031326;GO:0031327;GO:0034960;GO:0034962;GO:0043161;GO:0043170;GO:0043255;GO:0043283;GO:0043285;GO:0043632;GO:0044237;GO:0044238;GO:…	regulation of carbohydrate metabolic process;regulation of gluconeogenesis;proteolysis;ubiquitin-dependent protein catabolic process;regulation of nitrogen utilization;vacuolar protein catabolic process;metabolic process;catabolic process	sce:YGL227W				0.834687	7.03218	1	T	GVGMGRTKLTALT				0.0144423	16.46
MEDIUM	5116	SNF1	2150	746	67	67		6563	8083;8084	18947	48293	yeast_tpk_scx08	9148	18946	48292	yeast_tpk_scx08	9037	YGL227W	YGL227W	YGL227W	Vacuolar import and degradation protein 30;Glucose-induced degradation protein 1	VID30;GID1;YGL227W	>YGL227W VID30 SGDID:S000003196, Chr VII from 69671-72547, Verified ORF, Protein involved in proteasome-dependent catabolite degradation of fructose-1,6-bisphosphatase (FBPase); binds FBPase; shifts the balance of nitrogen metabolism toward glutamate prod	P53076	YGL227W	PF00622	SPRY	SPRY domain		GO:0005634;GO:0005737;GO:0032991;GO:0034657;GO:0043226;GO:0043227;GO:0043229;GO:0043231;GO:0043234;GO:0044424;GO:0044464	nucleus;cytoplasm;macromolecular complex;GID complex;organelle;membrane-bounded organelle;intracellular organelle;intracellular membrane-bounded organelle;protein complex;intracellular part;cell part	GO:0005488;GO:0005515	binding;protein binding	GO:0006109;GO:0006111;GO:0006508;GO:0006511;GO:0006808;GO:0007039;GO:0008152;GO:0009056;GO:0009057;GO:0009889;GO:0009890;GO:0009892;GO:0009987;GO:0010498;GO:0010565;GO:0010675;GO:0010677;GO:0010906;GO:0019222;GO:0019538;GO:0019941;GO:0030163;GO:0031323;GO:0031324;GO:0031326;GO:0031327;GO:0034960;GO:0034962;GO:0043161;GO:0043170;GO:0043255;GO:0043283;GO:0043285;GO:0043632;GO:0044237;GO:0044238;GO:…	regulation of carbohydrate metabolic process;regulation of gluconeogenesis;proteolysis;ubiquitin-dependent protein catabolic process;regulation of nitrogen utilization;vacuolar protein catabolic process;metabolic process;catabolic process	sce:YGL227W				0.999119	30.578	1	T	MGRTKLTALTRKE				0.0144423	16.46
HIGH	5115	TPK2	2149	746	64	64		6563	8083;8084	18946	48292	yeast_tpk_scx08	9037	18946	48292	yeast_tpk_scx08	9037	YGL227W	YGL227W	YGL227W	Vacuolar import and degradation protein 30;Glucose-induced degradation protein 1	VID30;GID1;YGL227W	>YGL227W VID30 SGDID:S000003196, Chr VII from 69671-72547, Verified ORF, Protein involved in proteasome-dependent catabolite degradation of fructose-1,6-bisphosphatase (FBPase); binds FBPase; shifts the balance of nitrogen metabolism toward glutamate prod	P53076	YGL227W	PF00622	SPRY	SPRY domain		GO:0005634;GO:0005737;GO:0032991;GO:0034657;GO:0043226;GO:0043227;GO:0043229;GO:0043231;GO:0043234;GO:0044424;GO:0044464	nucleus;cytoplasm;macromolecular complex;GID complex;organelle;membrane-bounded organelle;intracellular organelle;intracellular membrane-bounded organelle;protein complex;intracellular part;cell part	GO:0005488;GO:0005515	binding;protein binding	GO:0006109;GO:0006111;GO:0006508;GO:0006511;GO:0006808;GO:0007039;GO:0008152;GO:0009056;GO:0009057;GO:0009889;GO:0009890;GO:0009892;GO:0009987;GO:0010498;GO:0010565;GO:0010675;GO:0010677;GO:0010906;GO:0019222;GO:0019538;GO:0019941;GO:0030163;GO:0031323;GO:0031324;GO:0031326;GO:0031327;GO:0034960;GO:0034962;GO:0043161;GO:0043170;GO:0043255;GO:0043283;GO:0043285;GO:0043632;GO:0044237;GO:0044238;GO:…	regulation of carbohydrate metabolic process;regulation of gluconeogenesis;proteolysis;ubiquitin-dependent protein catabolic process;regulation of nitrogen utilization;vacuolar protein catabolic process;metabolic process;catabolic process	sce:YGL227W				0.834687	7.03218	1	T	GVGMGRTKLTALT				0.0144423	16.46
HIGH	5116	TPK2	2150	746	67	67		6563	8083;8084	18947	48293	yeast_tpk_scx08	9148	18946	48292	yeast_tpk_scx08	9037	YGL227W	YGL227W	YGL227W	Vacuolar import and degradation protein 30;Glucose-induced degradation protein 1	VID30;GID1;YGL227W	>YGL227W VID30 SGDID:S000003196, Chr VII from 69671-72547, Verified ORF, Protein involved in proteasome-dependent catabolite degradation of fructose-1,6-bisphosphatase (FBPase); binds FBPase; shifts the balance of nitrogen metabolism toward glutamate prod	P53076	YGL227W	PF00622	SPRY	SPRY domain		GO:0005634;GO:0005737;GO:0032991;GO:0034657;GO:0043226;GO:0043227;GO:0043229;GO:0043231;GO:0043234;GO:0044424;GO:0044464	nucleus;cytoplasm;macromolecular complex;GID complex;organelle;membrane-bounded organelle;intracellular organelle;intracellular membrane-bounded organelle;protein complex;intracellular part;cell part	GO:0005488;GO:0005515	binding;protein binding	GO:0006109;GO:0006111;GO:0006508;GO:0006511;GO:0006808;GO:0007039;GO:0008152;GO:0009056;GO:0009057;GO:0009889;GO:0009890;GO:0009892;GO:0009987;GO:0010498;GO:0010565;GO:0010675;GO:0010677;GO:0010906;GO:0019222;GO:0019538;GO:0019941;GO:0030163;GO:0031323;GO:0031324;GO:0031326;GO:0031327;GO:0034960;GO:0034962;GO:0043161;GO:0043170;GO:0043255;GO:0043283;GO:0043285;GO:0043632;GO:0044237;GO:0044238;GO:…	regulation of carbohydrate metabolic process;regulation of gluconeogenesis;proteolysis;ubiquitin-dependent protein catabolic process;regulation of nitrogen utilization;vacuolar protein catabolic process;metabolic process;catabolic process	sce:YGL227W				0.999119	30.578	1	T	MGRTKLTALTRKE				0.0144423	16.46
MEDIUM	3305	SNF1	339	331	24	24	Phosphoserine	5530;6117	6797;6798;7542	17635	45073	yeast_tpk_scx05	1264	15921	40854	yeast_tpk_MO11	1499	YDL022W	YDL022W	YDL022W	Glycerol-3-phosphate dehydrogenase [NAD+] 1	GPD1;DAR1;HOR1;OSG1;YDL022W;D2830	>YDL022W GPD1 SGDID:S000002180, Chr IV from 411823-412998, Verified ORF, NAD-dependent glycerol-3-phosphate dehydrogenase, key enzyme of glycerol synthesis, essential for growth under osmotic stress; expression regulated by high-osmolarity glycerol respon	Q00055;A5YWB0;Q6J5J2;Q6J5J5	YDL022W	PF07479;PF01210	NAD_Gly3P_dh_C;NAD_Gly3P_dh_N	NAD-dependent glycerol-3-phosphate dehydrogenase C-terminus;NAD-dependent glycerol-3-phosphate dehydrogenase N-terminus		GO:0005777;GO:0005829;GO:0009331;GO:0032991;GO:0042579;GO:0043226;GO:0043227;GO:0043229;GO:0043231;GO:0043234;GO:0044424;GO:0044444;GO:0044464	peroxisome;cytosol;glycerol-3-phosphate dehydrogenase complex;macromolecular complex;microbody;organelle;membrane-bounded organelle;intracellular organelle;intracellular membrane-bounded organelle;protein complex;intracellular part;cytoplasmic part	GO:0000166;GO:0003824;GO:0004367;GO:0005488;GO:0005515;GO:0016491;GO:0016614;GO:0016616;GO:0042802;GO:0042803;GO:0046983;GO:0048037;GO:0050662;GO:0051287	nucleotide binding;catalytic activity;glycerol-3-phosphate dehydrogenase (NAD+) activity;binding;protein binding;oxidoreductase activity;oxidoreductase activity, acting on CH-OH group of donors	GO:0005975;GO:0006066;GO:0006071;GO:0006072;GO:0006116;GO:0006139;GO:0006732;GO:0006733;GO:0006734;GO:0006753;GO:0006766;GO:0006767;GO:0006769;GO:0006793;GO:0006796;GO:0006807;GO:0006973;GO:0008152;GO:0009056;GO:0009057;GO:0009117;GO:0009820;GO:0009987;GO:0016052;GO:0019362;GO:0019400;GO:0019405;GO:0019563;GO:0019637;GO:0019674;GO:0019725;GO:0019748;GO:0019751;GO:0042592;GO:0043170;GO:0044237;GO:…	carbohydrate metabolic process;alcohol metabolic process;glycerol metabolic process;glycerol-3-phosphate metabolic process;NADH oxidation;nucleobase, nucleoside, nucleotide and nucleic acid metabolic process;coenzyme metabolic process					0.996432	28.3056	1	S	GRKRSSSSVSLKA	CAMK2;PKA;PKA/AKT	PKA/AKT	0.001764	0.046519	17
HIGH	3305	TPK2	339	331	24	24	Phosphoserine	5530;6117	6797;6798;7542	17635	45073	yeast_tpk_scx05	1264	15921	40854	yeast_tpk_MO11	1499	YDL022W	YDL022W	YDL022W	Glycerol-3-phosphate dehydrogenase [NAD+] 1	GPD1;DAR1;HOR1;OSG1;YDL022W;D2830	>YDL022W GPD1 SGDID:S000002180, Chr IV from 411823-412998, Verified ORF, NAD-dependent glycerol-3-phosphate dehydrogenase, key enzyme of glycerol synthesis, essential for growth under osmotic stress; expression regulated by high-osmolarity glycerol respon	Q00055;A5YWB0;Q6J5J2;Q6J5J5	YDL022W	PF07479;PF01210	NAD_Gly3P_dh_C;NAD_Gly3P_dh_N	NAD-dependent glycerol-3-phosphate dehydrogenase C-terminus;NAD-dependent glycerol-3-phosphate dehydrogenase N-terminus		GO:0005777;GO:0005829;GO:0009331;GO:0032991;GO:0042579;GO:0043226;GO:0043227;GO:0043229;GO:0043231;GO:0043234;GO:0044424;GO:0044444;GO:0044464	peroxisome;cytosol;glycerol-3-phosphate dehydrogenase complex;macromolecular complex;microbody;organelle;membrane-bounded organelle;intracellular organelle;intracellular membrane-bounded organelle;protein complex;intracellular part;cytoplasmic part	GO:0000166;GO:0003824;GO:0004367;GO:0005488;GO:0005515;GO:0016491;GO:0016614;GO:0016616;GO:0042802;GO:0042803;GO:0046983;GO:0048037;GO:0050662;GO:0051287	nucleotide binding;catalytic activity;glycerol-3-phosphate dehydrogenase (NAD+) activity;binding;protein binding;oxidoreductase activity;oxidoreductase activity, acting on CH-OH group of donors	GO:0005975;GO:0006066;GO:0006071;GO:0006072;GO:0006116;GO:0006139;GO:0006732;GO:0006733;GO:0006734;GO:0006753;GO:0006766;GO:0006767;GO:0006769;GO:0006793;GO:0006796;GO:0006807;GO:0006973;GO:0008152;GO:0009056;GO:0009057;GO:0009117;GO:0009820;GO:0009987;GO:0016052;GO:0019362;GO:0019400;GO:0019405;GO:0019563;GO:0019637;GO:0019674;GO:0019725;GO:0019748;GO:0019751;GO:0042592;GO:0043170;GO:0044237;GO:…	carbohydrate metabolic process;alcohol metabolic process;glycerol metabolic process;glycerol-3-phosphate metabolic process;NADH oxidation;nucleobase, nucleoside, nucleotide and nucleic acid metabolic process;coenzyme metabolic process					0.996432	28.3056	1	S	GRKRSSSSVSLKA	CAMK2;PKA;PKA/AKT	PKA/AKT	0.001764	0.046519	17
MEDIUM	1050	ELM1	1049	1211	87	87		3151	3739	8037	19652	20100312_Y-sil-cont-09	2306	8037	19652	20100312_Y-sil-cont-09	2306	YPL109C	YPL109C	YPL109C	ABC1 family protein YPL109C, mitochondrial	YPL109C;LPH17C	>YPL109C YPL109C SGDID:S000006030, Chr XVI from 347388-345596,345443-345263, reverse complement, Uncharacterized ORF, Putative protein of unknown function; the authentic, non-tagged protein is detected in highly purified mitochondria in high-throughput st	Q02981	YPL109C	PF03109	ABC1	ABC1 family		GO:0005739;GO:0043226;GO:0043227;GO:0043229;GO:0043231;GO:0044424;GO:0044444;GO:0044464	mitochondrion;organelle;membrane-bounded organelle;intracellular organelle;intracellular membrane-bounded organelle;intracellular part;cytoplasmic part;cell part					sce:YPL109C			K08869	0.990329	20.2066	1	S	KLKSFRSAKITES	CK1	CK1	0.081	0.272903	17.95
HIGH	1050	FUS3	1049	1211	87	87		3151	3739	8037	19652	20100312_Y-sil-cont-09	2306	8037	19652	20100312_Y-sil-cont-09	2306	YPL109C	YPL109C	YPL109C	ABC1 family protein YPL109C, mitochondrial	YPL109C;LPH17C	>YPL109C YPL109C SGDID:S000006030, Chr XVI from 347388-345596,345443-345263, reverse complement, Uncharacterized ORF, Putative protein of unknown function; the authentic, non-tagged protein is detected in highly purified mitochondria in high-throughput st	Q02981	YPL109C	PF03109	ABC1	ABC1 family		GO:0005739;GO:0043226;GO:0043227;GO:0043229;GO:0043231;GO:0044424;GO:0044444;GO:0044464	mitochondrion;organelle;membrane-bounded organelle;intracellular organelle;intracellular membrane-bounded organelle;intracellular part;cytoplasmic part;cell part					sce:YPL109C			K08869	0.990329	20.2066	1	S	KLKSFRSAKITES	CK1	CK1	0.081	0.272903	17.95
MEDIUM	675	ELM1	674	818	151	151	Phosphoserine	2676	3173	6875	17033	20100319_Y_elm&fus_ZrO2-05	3033	6874	17031	20100319_Y_elm&fus_ZrO-05	3045	YLR096W	YLR096W	YLR096W	Serine/threonine-protein kinase KIN2	KIN2;YLR096W;L8004.3	>YLR096W KIN2 SGDID:S000004086, Chr XII from 332591-336034, Verified ORF, "Serine/threonine protein kinase involved in regulation of exocytosis; localizes to the cytoplasmic face of the plasma membrane; closely related to Kin1p"	P13186;Q12384	YLR096W	PF02149;PF00069	KA1;Pkinase	Kinase associated domain 1;Protein kinase domain		GO:0005886;GO:0016020;GO:0044464	plasma membrane;membrane;cell part	GO:0000166;GO:0001882;GO:0001883;GO:0003824;GO:0004672;GO:0004674;GO:0005488;GO:0005524;GO:0016301;GO:0016740;GO:0016772;GO:0016773;GO:0017076;GO:0030554;GO:0032553;GO:0032555;GO:0032559	nucleotide binding;nucleoside binding;purine nucleoside binding;catalytic activity;protein kinase activity;protein serine/threonine kinase activity;binding;ATP binding;kinase activity;transferase activity	GO:0006464;GO:0006468;GO:0006793;GO:0006796;GO:0006810;GO:0006887;GO:0008152;GO:0009987;GO:0016192;GO:0016310;GO:0019538;GO:0032940;GO:0034960;GO:0043170;GO:0043283;GO:0043412;GO:0043687;GO:0044237;GO:0044238;GO:0044260;GO:0044267;GO:0046777;GO:0046903;GO:0051234;GO:0051649	protein modification process;protein amino acid phosphorylation;phosphorus metabolic process;phosphate metabolic process;transport;exocytosis;metabolic process;cellular process;vesicle-mediated transport;phosphorylation;protein metabolic process	sce:YLR096W			K08286	1	88.7529	1	S	PSPKNESEILERQ				0.00581533	18.88
HIGH	675	FUS3	674	818	151	151	Phosphoserine	2676	3173	6875	17033	20100319_Y_elm&fus_ZrO2-05	3033	6874	17031	20100319_Y_elm&fus_ZrO-05	3045	YLR096W	YLR096W	YLR096W	Serine/threonine-protein kinase KIN2	KIN2;YLR096W;L8004.3	>YLR096W KIN2 SGDID:S000004086, Chr XII from 332591-336034, Verified ORF, "Serine/threonine protein kinase involved in regulation of exocytosis; localizes to the cytoplasmic face of the plasma membrane; closely related to Kin1p"	P13186;Q12384	YLR096W	PF02149;PF00069	KA1;Pkinase	Kinase associated domain 1;Protein kinase domain		GO:0005886;GO:0016020;GO:0044464	plasma membrane;membrane;cell part	GO:0000166;GO:0001882;GO:0001883;GO:0003824;GO:0004672;GO:0004674;GO:0005488;GO:0005524;GO:0016301;GO:0016740;GO:0016772;GO:0016773;GO:0017076;GO:0030554;GO:0032553;GO:0032555;GO:0032559	nucleotide binding;nucleoside binding;purine nucleoside binding;catalytic activity;protein kinase activity;protein serine/threonine kinase activity;binding;ATP binding;kinase activity;transferase activity	GO:0006464;GO:0006468;GO:0006793;GO:0006796;GO:0006810;GO:0006887;GO:0008152;GO:0009987;GO:0016192;GO:0016310;GO:0019538;GO:0032940;GO:0034960;GO:0043170;GO:0043283;GO:0043412;GO:0043687;GO:0044237;GO:0044238;GO:0044260;GO:0044267;GO:0046777;GO:0046903;GO:0051234;GO:0051649	protein modification process;protein amino acid phosphorylation;phosphorus metabolic process;phosphate metabolic process;transport;exocytosis;metabolic process;cellular process;vesicle-mediated transport;phosphorylation;protein metabolic process	sce:YLR096W			K08286	1	88.7529	1	S	PSPKNESEILERQ				0.00581533	18.88
MEDIUM	6625	STE7	1039	754	7	7		1373	1666	11659	35327	20110713_Y-sil3-STE7&11-ZrO02	5898	11659	35327	20110713_Y-sil3-STE7&11-ZrO02	5898	YNL013C	YNL013C	YNL013C	Putative uncharacterized protein YNL013C	YNL013C;N2854	>YNL013C YNL013C SGDID:S000004958, Chr XIV from 609511-609134, reverse complement, Dubious ORF, Dubious open reading frame unlikely to encode a protein, based on available experimental and comparative sequence data; partially overlaps the verified ORF HEF	P53979	YNL013C					GO:0016021;GO:0031224;GO:0044425;GO:0044464	integral to membrane;intrinsic to membrane;membrane part;cell part									0.999983	50.2182	2	Y	MLTSKIYKLLTER	ALK	ALK	0.2	0.00264235	15.19
HIGH	6001	STE11	415	550	81	81		149	185	994	3423	20110721_Y-sil3-STE7&STE11-ZrO04_02	7181	994	3423	20110721_Y-sil3-STE7&STE11-ZrO04_02	7181	YKL088W	YKL088W	YKL088W	Uncharacterized protein YKL088W	YKL088W	>YKL088W CAB3 SGDID:S000001571, Chr XI from 274927-276642, Verified ORF, Probable phosphopantothenoylcysteine decarboxylase (PPCDC), which catalyzes the third step of coenzyme A biosynthesis from pantothenate; null mutant lethality is complemented by E. c	P36076	YKL088W	PF02441	Flavoprotein	Flavoprotein		GO:0005737;GO:0044424;GO:0044464	cytoplasm;intracellular part;cell part	GO:0003824;GO:0005488;GO:0005515	catalytic activity;binding;protein binding	GO:0006139;GO:0006732;GO:0006752;GO:0006753;GO:0006807;GO:0006950;GO:0006970;GO:0008152;GO:0009058;GO:0009108;GO:0009116;GO:0009117;GO:0009119;GO:0009628;GO:0009651;GO:0009987;GO:0015936;GO:0015937;GO:0033865;GO:0042278;GO:0044237;GO:0044238;GO:0044249;GO:0046128;GO:0050896;GO:0051186;GO:0051188;GO:0055086	nucleobase, nucleoside, nucleotide and nucleic acid metabolic process;coenzyme metabolic process;group transfer coenzyme metabolic process;nucleoside phosphate metabolic process;nitrogen compound metabolic process;response to stress	sce:YKL088W				1	104.127	1	S	TNLRDFSFANLKQ	CAMK2;PLK1	PLK1	0.033462	3.9e-06	20.41
MEDIUM	6001	STE7	415	550	81	81		149	185	994	3423	20110721_Y-sil3-STE7&STE11-ZrO04_02	7181	994	3423	20110721_Y-sil3-STE7&STE11-ZrO04_02	7181	YKL088W	YKL088W	YKL088W	Uncharacterized protein YKL088W	YKL088W	>YKL088W CAB3 SGDID:S000001571, Chr XI from 274927-276642, Verified ORF, Probable phosphopantothenoylcysteine decarboxylase (PPCDC), which catalyzes the third step of coenzyme A biosynthesis from pantothenate; null mutant lethality is complemented by E. c	P36076	YKL088W	PF02441	Flavoprotein	Flavoprotein		GO:0005737;GO:0044424;GO:0044464	cytoplasm;intracellular part;cell part	GO:0003824;GO:0005488;GO:0005515	catalytic activity;binding;protein binding	GO:0006139;GO:0006732;GO:0006752;GO:0006753;GO:0006807;GO:0006950;GO:0006970;GO:0008152;GO:0009058;GO:0009108;GO:0009116;GO:0009117;GO:0009119;GO:0009628;GO:0009651;GO:0009987;GO:0015936;GO:0015937;GO:0033865;GO:0042278;GO:0044237;GO:0044238;GO:0044249;GO:0046128;GO:0050896;GO:0051186;GO:0051188;GO:0055086	nucleobase, nucleoside, nucleotide and nucleic acid metabolic process;coenzyme metabolic process;group transfer coenzyme metabolic process;nucleoside phosphate metabolic process;nitrogen compound metabolic process;response to stress	sce:YKL088W				1	104.127	1	S	TNLRDFSFANLKQ	CAMK2;PLK1	PLK1	0.033462	3.9e-06	20.41
HIGH	1861	STE20	507	575	163	163	Phosphoserine	4713	5246	9007	24619	yeast1_scx09_2	1287	9007	24619	yeast1_scx09_2	1287	YGR086C	YGR086C	YGR086C	Sphingolipid long chain base-responsive protein PIL1	PIL1;YGR086C	>YGR086C PIL1 SGDID:S000003318, Chr VII from 650621-649602, reverse complement, Verified ORF, Primary component of eisosomes, which are large immobile cell cortex structures associated with endocytosis; null mutants show activation of Pkc1p/Ypk1p stress r	P53252	YGR086C					GO:0000267;GO:0001950;GO:0005741;GO:0005811;GO:0012511;GO:0016020;GO:0019867;GO:0031090;GO:0031966;GO:0031968;GO:0032126;GO:0032991;GO:0043226;GO:0043229;GO:0043234;GO:0044422;GO:0044424;GO:0044429;GO:0044444;GO:0044446;GO:0044448;GO:0044464	cell fraction;plasma membrane enriched fraction;mitochondrial outer membrane;lipid particle;monolayer-surrounded lipid storage body;membrane;outer membrane;organelle membrane;mitochondrial membrane;organelle outer membrane;eisosome;macromolecular complex;organelle;intracellular organelle;protein complex;organelle part;intracellular part;mitochondrial part;cytoplasmic part;intracellular organelle …	GO:0004857;GO:0004860;GO:0005488;GO:0005515;GO:0019207;GO:0019210;GO:0019887;GO:0030234	enzyme inhibitor activity;protein kinase inhibitor activity;binding;protein binding;kinase regulator activity;kinase inhibitor activity;protein kinase regulator activity;enzyme regulator activity	GO:0006810;GO:0006897;GO:0006950;GO:0008104;GO:0009266;GO:0009408;GO:0009628;GO:0009987;GO:0010324;GO:0016043;GO:0016044;GO:0016192;GO:0033036;GO:0050896;GO:0051179;GO:0051234	transport;endocytosis;response to stress;protein localization;response to temperature stimulus;response to heat;response to abiotic stimulus;cellular process;membrane invagination;cellular component organization;membrane organization;vesicle-mediated transport;macromolecule localization;response to stimulus;localization;establishment of localization	sce:YGR086C				0.999999	60.5843	1	S	KYKDPQSPKIEVL	CDK1;ERK/MAPK;WW GroupIV	WW GroupIV	0.0023175	0.0624172	22.05
MEDIUM	4585	SNF1	1619	1546	720	720		3483	4289	10367	27207	yeast_tpk_scx05	3806	10367	27207	yeast_tpk_scx05	3806	YOL034W	YOL034W	YOL034W	Structural maintenance of chromosomes protein 5	SMC5;YOL034W	>YOL034W SMC5 SGDID:S000005394, Chr XV from 259924-263205, Verified ORF, Structural maintenance of chromosomes (SMC) protein; essential subunit of the Mms21-Smc5-Smc6 complex; required for growth and DNA repair; S. pombe homolog forms a heterodimer with S	Q08204	YOL034W	PF02463	SMC_N	RecF/RecN/SMC N terminal domain		GO:0005634;GO:0030915;GO:0032991;GO:0043226;GO:0043227;GO:0043229;GO:0043231;GO:0043234;GO:0044422;GO:0044424;GO:0044427;GO:0044446;GO:0044464	nucleus;Smc5-Smc6 complex;macromolecular complex;organelle;membrane-bounded organelle;intracellular organelle;intracellular membrane-bounded organelle;protein complex;organelle part;intracellular part;chromosomal part;intracellular organelle part	GO:0000166;GO:0001882;GO:0001883;GO:0005488;GO:0005515;GO:0005524;GO:0017076;GO:0030554;GO:0032553;GO:0032555;GO:0032559	nucleotide binding;nucleoside binding;purine nucleoside binding;binding;protein binding;ATP binding;purine nucleotide binding;adenyl nucleotide binding;ribonucleotide binding;purine ribonucleotide binding;adenyl ribonucleotide binding	GO:0006139;GO:0006259;GO:0006281;GO:0006310;GO:0006807;GO:0006950;GO:0006974;GO:0008152;GO:0008283;GO:0009987;GO:0033554;GO:0034960;GO:0034984;GO:0043170;GO:0043283;GO:0044237;GO:0044238;GO:0044260;GO:0050896;GO:0051716	nucleobase, nucleoside, nucleotide and nucleic acid metabolic process;DNA metabolic process;DNA repair;DNA recombination;nitrogen compound metabolic process;response to stress;response to DNA damage stimulus;metabolic process;cell proliferation	sce:YOL034W				0.993236	21.6695	1	S	KYTMRKSTIETLR	CK1;CK2;NIMA;PKA	NIMA	0.00174146	0.0544847	22.33
HIGH	4585	TPK2	1619	1546	720	720		3483	4289	10367	27207	yeast_tpk_scx05	3806	10367	27207	yeast_tpk_scx05	3806	YOL034W	YOL034W	YOL034W	Structural maintenance of chromosomes protein 5	SMC5;YOL034W	>YOL034W SMC5 SGDID:S000005394, Chr XV from 259924-263205, Verified ORF, Structural maintenance of chromosomes (SMC) protein; essential subunit of the Mms21-Smc5-Smc6 complex; required for growth and DNA repair; S. pombe homolog forms a heterodimer with S	Q08204	YOL034W	PF02463	SMC_N	RecF/RecN/SMC N terminal domain		GO:0005634;GO:0030915;GO:0032991;GO:0043226;GO:0043227;GO:0043229;GO:0043231;GO:0043234;GO:0044422;GO:0044424;GO:0044427;GO:0044446;GO:0044464	nucleus;Smc5-Smc6 complex;macromolecular complex;organelle;membrane-bounded organelle;intracellular organelle;intracellular membrane-bounded organelle;protein complex;organelle part;intracellular part;chromosomal part;intracellular organelle part	GO:0000166;GO:0001882;GO:0001883;GO:0005488;GO:0005515;GO:0005524;GO:0017076;GO:0030554;GO:0032553;GO:0032555;GO:0032559	nucleotide binding;nucleoside binding;purine nucleoside binding;binding;protein binding;ATP binding;purine nucleotide binding;adenyl nucleotide binding;ribonucleotide binding;purine ribonucleotide binding;adenyl ribonucleotide binding	GO:0006139;GO:0006259;GO:0006281;GO:0006310;GO:0006807;GO:0006950;GO:0006974;GO:0008152;GO:0008283;GO:0009987;GO:0033554;GO:0034960;GO:0034984;GO:0043170;GO:0043283;GO:0044237;GO:0044238;GO:0044260;GO:0050896;GO:0051716	nucleobase, nucleoside, nucleotide and nucleic acid metabolic process;DNA metabolic process;DNA repair;DNA recombination;nitrogen compound metabolic process;response to stress;response to DNA damage stimulus;metabolic process;cell proliferation	sce:YOL034W				0.993236	21.6695	1	S	KYTMRKSTIETLR	CK1;CK2;NIMA;PKA	NIMA	0.00174146	0.0544847	22.33
HIGH	1926	STE20	572	638	274	274		3268	3639;3640	6202	16887	yeast1_scx10	2394	6202	16887	yeast1_scx10	2394	YHR016C	YHR016C	YHR016C	Protein YSC84;LAS seventeen-binding protein 4	YSC84;LSB4;YHR016C	>YHR016C YSC84 SGDID:S000001058, Chr VIII from 138448-138402,138233-136874, reverse complement, Verified ORF, Actin-binding protein involved in bundling of actin filaments and endocytosis of actin cortical patches; activity stimulated by Las17p; contains	P32793	YHR016C	PF04366;PF00018	DUF500;SH3_1	Family of unknown function (DUF500);SH3 domain	2A08	GO:0030479;GO:0044422;GO:0044424;GO:0044430;GO:0044444;GO:0044446;GO:0044448;GO:0044464	actin cortical patch;organelle part;intracellular part;cytoskeletal part;cytoplasmic part;intracellular organelle part;cell cortex part;cell part	GO:0003779;GO:0005488;GO:0005515;GO:0008092;GO:0042802;GO:0051015	actin binding;binding;protein binding;cytoskeletal protein binding;identical protein binding;actin filament binding	GO:0006810;GO:0006897;GO:0006996;GO:0007010;GO:0007015;GO:0009987;GO:0010324;GO:0010926;GO:0016043;GO:0016044;GO:0016192;GO:0022607;GO:0030029;GO:0030036;GO:0051017;GO:0051179;GO:0051234;GO:0051641;GO:0051666	transport;endocytosis;organelle organization;cytoskeleton organization;actin filament organization;cellular process;membrane invagination;anatomical structure formation;cellular component organization;membrane organization;vesicle-mediated transport;cellular component assembly;actin filament-based process;actin cytoskeleton organization;actin filament bundle formation;localization;establishment o…	sce:YHR016C				0.994789	22.8081	1	S	SRRRGMSLGSRSR	CAMK2;PKA/AKT	PKA/AKT	0.001764	0.214044	22.37
MEDIUM	43	ELM1	42	42	437	437	Phosphoserine	2699	3204	6949	17288	20100319_Y_elm&fus_ZrO2-10	1114	6949	17288	20100319_Y_elm&fus_ZrO2-10	1114	YBL007C	YBL007C	YBL007C	Actin cytoskeleton-regulatory complex protein SLA1	SLA1;YBL007C;YBL0321	>YBL007C SLA1 SGDID:S000000103, Chr II from 216369-212635, reverse complement, Verified ORF, Cytoskeletal protein binding protein required for assembly of the cortical actin cytoskeleton; interacts with proteins regulating actin dynamics and proteins requ	P32790	YBL007C	PF08226;PF00018;PF03983	DUF1720;SH3_1;SHD1	Domain of unknown function (DUF1720);SH3 domain;SLA1 homology domain 1, SHD1	1SSH;1Z9Z;2HBP;2JT4;2V1Q	GO:0005634;GO:0005886;GO:0010008;GO:0016020;GO:0030427;GO:0030479;GO:0031090;GO:0043226;GO:0043227;GO:0043229;GO:0043231;GO:0043332;GO:0044422;GO:0044424;GO:0044430;GO:0044440;GO:0044444;GO:0044446;GO:0044448;GO:0044463;GO:0044464	nucleus;plasma membrane;endosome membrane;membrane;site of polarized growth;actin cortical patch;organelle membrane;organelle;membrane-bounded organelle;intracellular organelle;intracellular membrane-bounded organelle;mating projection tip;organelle part	GO:0003779;GO:0005488;GO:0005515;GO:0008092;GO:0030674;GO:0032182;GO:0042802;GO:0043130	actin binding;binding;protein binding;cytoskeletal protein binding;protein binding, bridging;small conjugating protein binding;identical protein binding;ubiquitin binding	GO:0000003;GO:0000147;GO:0000282;GO:0006810;GO:0006897;GO:0006996;GO:0007010;GO:0007015;GO:0007047;GO:0007105;GO:0007114;GO:0007121;GO:0007163;GO:0009987;GO:0010324;GO:0010926;GO:0016043;GO:0016044;GO:0016192;GO:0019954;GO:0022607;GO:0030010;GO:0030029;GO:0030036;GO:0030865;GO:0030866;GO:0032505;GO:0032506;GO:0045229;GO:0051234;GO:0070882	reproduction;actin cortical patch assembly;cellular bud site selection;transport;endocytosis;organelle organization;cytoskeleton organization;actin filament organization;cell wall organization;cytokinesis, site selection;cell budding	sce:YBL007C				0.999869	39.1592	1	S	KKNFTKSPSRSRS	CDK1;CDK2;GSK3	CDK2	0.0057	0.0204081	22.42
HIGH	43	FUS3	42	42	437	437	Phosphoserine	2699	3204	6949	17288	20100319_Y_elm&fus_ZrO2-10	1114	6949	17288	20100319_Y_elm&fus_ZrO2-10	1114	YBL007C	YBL007C	YBL007C	Actin cytoskeleton-regulatory complex protein SLA1	SLA1;YBL007C;YBL0321	>YBL007C SLA1 SGDID:S000000103, Chr II from 216369-212635, reverse complement, Verified ORF, Cytoskeletal protein binding protein required for assembly of the cortical actin cytoskeleton; interacts with proteins regulating actin dynamics and proteins requ	P32790	YBL007C	PF08226;PF00018;PF03983	DUF1720;SH3_1;SHD1	Domain of unknown function (DUF1720);SH3 domain;SLA1 homology domain 1, SHD1	1SSH;1Z9Z;2HBP;2JT4;2V1Q	GO:0005634;GO:0005886;GO:0010008;GO:0016020;GO:0030427;GO:0030479;GO:0031090;GO:0043226;GO:0043227;GO:0043229;GO:0043231;GO:0043332;GO:0044422;GO:0044424;GO:0044430;GO:0044440;GO:0044444;GO:0044446;GO:0044448;GO:0044463;GO:0044464	nucleus;plasma membrane;endosome membrane;membrane;site of polarized growth;actin cortical patch;organelle membrane;organelle;membrane-bounded organelle;intracellular organelle;intracellular membrane-bounded organelle;mating projection tip;organelle part	GO:0003779;GO:0005488;GO:0005515;GO:0008092;GO:0030674;GO:0032182;GO:0042802;GO:0043130	actin binding;binding;protein binding;cytoskeletal protein binding;protein binding, bridging;small conjugating protein binding;identical protein binding;ubiquitin binding	GO:0000003;GO:0000147;GO:0000282;GO:0006810;GO:0006897;GO:0006996;GO:0007010;GO:0007015;GO:0007047;GO:0007105;GO:0007114;GO:0007121;GO:0007163;GO:0009987;GO:0010324;GO:0010926;GO:0016043;GO:0016044;GO:0016192;GO:0019954;GO:0022607;GO:0030010;GO:0030029;GO:0030036;GO:0030865;GO:0030866;GO:0032505;GO:0032506;GO:0045229;GO:0051234;GO:0070882	reproduction;actin cortical patch assembly;cellular bud site selection;transport;endocytosis;organelle organization;cytoskeleton organization;actin filament organization;cell wall organization;cytokinesis, site selection;cell budding	sce:YBL007C				0.999869	39.1592	1	S	KKNFTKSPSRSRS	CDK1;CDK2;GSK3	CDK2	0.0057	0.0204081	22.42
MEDIUM	1040	ELM1	1039	1201	473	473		3403	4033	8682	21165	20100319_Y_elm&fus_ZrO-06	2939	8682	21165	20100319_Y_elm&fus_ZrO-06	2939	YPL070W	YPL070W	YPL070W	Protein MUK1	MUK1;YPL070W	>YPL070W MUK1 SGDID:S000005991, Chr XVI from 420945-422783, Verified ORF, Cytoplasmic protein of unknown function containing a Vps9 domain; computational analysis of large-scale protein-protein interaction data suggests a possible role in transcriptional	Q02866	YPL070W	PF02204	VPS9	Vacuolar sorting protein 9 (VPS9) domain		GO:0005737;GO:0044424;GO:0044464	cytoplasm;intracellular part;cell part	GO:0005096;GO:0005488;GO:0005515;GO:0008047;GO:0030234;GO:0030695;GO:0060589	GTPase activator activity;binding;protein binding;enzyme activator activity;enzyme regulator activity;GTPase regulator activity;nucleoside-triphosphatase regulator activity			sce:YPL070W				0.737853	4.50249	1	S	RPDVTRSNSYDGF				0.103309	22.47
MEDIUM	1041	ELM1	1040	1201	475	475	Phosphoserine	3403	4033	8683	21169	20100319_Y_elm&fus_ZrO2-06	2869	8682	21165	20100319_Y_elm&fus_ZrO-06	2939	YPL070W	YPL070W	YPL070W	Protein MUK1	MUK1;YPL070W	>YPL070W MUK1 SGDID:S000005991, Chr XVI from 420945-422783, Verified ORF, Cytoplasmic protein of unknown function containing a Vps9 domain; computational analysis of large-scale protein-protein interaction data suggests a possible role in transcriptional	Q02866	YPL070W	PF02204	VPS9	Vacuolar sorting protein 9 (VPS9) domain		GO:0005737;GO:0044424;GO:0044464	cytoplasm;intracellular part;cell part	GO:0005096;GO:0005488;GO:0005515;GO:0008047;GO:0030234;GO:0030695;GO:0060589	GTPase activator activity;binding;protein binding;enzyme activator activity;enzyme regulator activity;GTPase regulator activity;nucleoside-triphosphatase regulator activity			sce:YPL070W				0.915834	10.4576	1	S	DVTRSNSYDGFRT	CAMK2;CHK1;CK1;PKD	PKD	0.020748	0.103309	22.47
HIGH	1040	FUS3	1039	1201	473	473		3403	4033	8682	21165	20100319_Y_elm&fus_ZrO-06	2939	8682	21165	20100319_Y_elm&fus_ZrO-06	2939	YPL070W	YPL070W	YPL070W	Protein MUK1	MUK1;YPL070W	>YPL070W MUK1 SGDID:S000005991, Chr XVI from 420945-422783, Verified ORF, Cytoplasmic protein of unknown function containing a Vps9 domain; computational analysis of large-scale protein-protein interaction data suggests a possible role in transcriptional	Q02866	YPL070W	PF02204	VPS9	Vacuolar sorting protein 9 (VPS9) domain		GO:0005737;GO:0044424;GO:0044464	cytoplasm;intracellular part;cell part	GO:0005096;GO:0005488;GO:0005515;GO:0008047;GO:0030234;GO:0030695;GO:0060589	GTPase activator activity;binding;protein binding;enzyme activator activity;enzyme regulator activity;GTPase regulator activity;nucleoside-triphosphatase regulator activity			sce:YPL070W				0.737853	4.50249	1	S	RPDVTRSNSYDGF				0.103309	22.47
HIGH	1041	FUS3	1040	1201	475	475	Phosphoserine	3403	4033	8683	21169	20100319_Y_elm&fus_ZrO2-06	2869	8682	21165	20100319_Y_elm&fus_ZrO-06	2939	YPL070W	YPL070W	YPL070W	Protein MUK1	MUK1;YPL070W	>YPL070W MUK1 SGDID:S000005991, Chr XVI from 420945-422783, Verified ORF, Cytoplasmic protein of unknown function containing a Vps9 domain; computational analysis of large-scale protein-protein interaction data suggests a possible role in transcriptional	Q02866	YPL070W	PF02204	VPS9	Vacuolar sorting protein 9 (VPS9) domain		GO:0005737;GO:0044424;GO:0044464	cytoplasm;intracellular part;cell part	GO:0005096;GO:0005488;GO:0005515;GO:0008047;GO:0030234;GO:0030695;GO:0060589	GTPase activator activity;binding;protein binding;enzyme activator activity;enzyme regulator activity;GTPase regulator activity;nucleoside-triphosphatase regulator activity			sce:YPL070W				0.915834	10.4576	1	S	DVTRSNSYDGFRT	CAMK2;CHK1;CK1;PKD	PKD	0.020748	0.103309	22.47
HIGH	2142	STE20	788	904	151	151	Phosphoserine	2869	3186	5512	15109	yeast1_scx05	3930	5512	15109	yeast1_scx05	3930	YLR096W	YLR096W	YLR096W	Serine/threonine-protein kinase KIN2	KIN2;YLR096W;L8004.3	>YLR096W KIN2 SGDID:S000004086, Chr XII from 332591-336034, Verified ORF, "Serine/threonine protein kinase involved in regulation of exocytosis; localizes to the cytoplasmic face of the plasma membrane; closely related to Kin1p"	P13186;Q12384	YLR096W	PF02149;PF00069	KA1;Pkinase	Kinase associated domain 1;Protein kinase domain		GO:0005886;GO:0016020;GO:0044464	plasma membrane;membrane;cell part	GO:0000166;GO:0001882;GO:0001883;GO:0003824;GO:0004672;GO:0004674;GO:0005488;GO:0005524;GO:0016301;GO:0016740;GO:0016772;GO:0016773;GO:0017076;GO:0030554;GO:0032553;GO:0032555;GO:0032559	nucleotide binding;nucleoside binding;purine nucleoside binding;catalytic activity;protein kinase activity;protein serine/threonine kinase activity;binding;ATP binding;kinase activity;transferase activity;transferase activity, transferring phosphorus-containing groups;phosphotransferase activity, alcohol group as acceptor;purine nucleotide binding;adenyl nucleotide binding;ribonucleotide binding;…	GO:0006464;GO:0006468;GO:0006793;GO:0006796;GO:0006810;GO:0006887;GO:0008152;GO:0009987;GO:0016192;GO:0016310;GO:0019538;GO:0032940;GO:0034960;GO:0043170;GO:0043283;GO:0043412;GO:0043687;GO:0044237;GO:0044238;GO:0044260;GO:0044267;GO:0046777;GO:0046903;GO:0051234;GO:0051649	protein modification process;protein amino acid phosphorylation;phosphorus metabolic process;phosphate metabolic process;transport;exocytosis;metabolic process;cellular process;vesicle-mediated transport;phosphorylation;protein metabolic process;secretion by cell;cellular biopolymer metabolic process;macromolecule metabolic process;biopolymer metabolic process;biopolymer modification;post-transla…	sce:YLR096W			K08286	1	132.165	1	S	PSPKNESEILERQ				0.00138284	23.51
MEDIUM	4264	SNF1	1298	1236	33	33	Phosphoserine	4278	5260	12772	33306	yeast_tpk_MO05	1400	12771	33305	yeast_tpk_MO05-1	1097	YLR323C	YLR323C	YLR323C	Pre-mRNA-splicing factor CWC24;Complexed with CEF1 protein 24	CWC24;YLR323C;L8543.3	>YLR323C CWC24 SGDID:S000004315, Chr XII from 778952-778173, reverse complement, Verified ORF, "Essential protein, component of a complex containing Cef1p; has similarity to S. pombe Cwf24p"	P53769	YLR323C	PF00097;PF00642	zf-C3HC4;zf-CCCH	Zinc finger, C3HC4 type (RING finger);Zinc finger C-x8-C-x5-C-x3-H type (and similar)		GO:0005681;GO:0030529;GO:0032991;GO:0044422;GO:0044424;GO:0044428;GO:0044446;GO:0044464	spliceosomal complex;ribonucleoprotein complex;macromolecular complex;organelle part;intracellular part;nuclear part;intracellular organelle part;cell part	GO:0003676;GO:0003677;GO:0005488;GO:0005515;GO:0008270;GO:0043167;GO:0043169;GO:0046872;GO:0046914	nucleic acid binding;DNA binding;binding;protein binding;zinc ion binding;ion binding;cation binding;metal ion binding;transition metal ion binding	GO:0006139;GO:0006396;GO:0006397;GO:0006807;GO:0008152;GO:0008380;GO:0009987;GO:0016070;GO:0016071;GO:0016074;GO:0034247;GO:0034470;GO:0034660;GO:0034960;GO:0043144;GO:0043170;GO:0043283;GO:0044237;GO:0044238;GO:0044260	nucleobase, nucleoside, nucleotide and nucleic acid metabolic process;RNA processing;mRNA processing;nitrogen compound metabolic process;metabolic process;RNA splicing;cellular process;RNA metabolic process;mRNA metabolic process;snoRNA metabolic process	sce:YLR323C				1	74.5847	1	S	EEKLVASDEEKGS	CK2;NEK6	CK2	0.058	0.0586644	24.18
HIGH	4264	TPK2	1298	1236	33	33	Phosphoserine	4278	5260	12772	33306	yeast_tpk_MO05	1400	12771	33305	yeast_tpk_MO05-1	1097	YLR323C	YLR323C	YLR323C	Pre-mRNA-splicing factor CWC24;Complexed with CEF1 protein 24	CWC24;YLR323C;L8543.3	>YLR323C CWC24 SGDID:S000004315, Chr XII from 778952-778173, reverse complement, Verified ORF, "Essential protein, component of a complex containing Cef1p; has similarity to S. pombe Cwf24p"	P53769	YLR323C	PF00097;PF00642	zf-C3HC4;zf-CCCH	Zinc finger, C3HC4 type (RING finger);Zinc finger C-x8-C-x5-C-x3-H type (and similar)		GO:0005681;GO:0030529;GO:0032991;GO:0044422;GO:0044424;GO:0044428;GO:0044446;GO:0044464	spliceosomal complex;ribonucleoprotein complex;macromolecular complex;organelle part;intracellular part;nuclear part;intracellular organelle part;cell part	GO:0003676;GO:0003677;GO:0005488;GO:0005515;GO:0008270;GO:0043167;GO:0043169;GO:0046872;GO:0046914	nucleic acid binding;DNA binding;binding;protein binding;zinc ion binding;ion binding;cation binding;metal ion binding;transition metal ion binding	GO:0006139;GO:0006396;GO:0006397;GO:0006807;GO:0008152;GO:0008380;GO:0009987;GO:0016070;GO:0016071;GO:0016074;GO:0034247;GO:0034470;GO:0034660;GO:0034960;GO:0043144;GO:0043170;GO:0043283;GO:0044237;GO:0044238;GO:0044260	nucleobase, nucleoside, nucleotide and nucleic acid metabolic process;RNA processing;mRNA processing;nitrogen compound metabolic process;metabolic process;RNA splicing;cellular process;RNA metabolic process;mRNA metabolic process;snoRNA metabolic process	sce:YLR323C				1	74.5847	1	S	EEKLVASDEEKGS	CK2;NEK6	CK2	0.058	0.0586644	24.18
MEDIUM	6652	KSS1	18	34	950	950	Phosphoserine	1356	1765	6289	13591	20100421_Y-sil-Kss&ksp-MO3-05	3187	6289	13591	20100421_Y-sil-Kss&ksp-MO3-05	3187	YBL047C	YBL047C	YBL047C	EH domain-containing and endocytosis protein 1;Bud site selection protein 15	EDE1;BUD15;YBL047C;YBL0520;YBL0501	>YBL047C EDE1 SGDID:S000000143, Chr II from 132043-127898, reverse complement, Verified ORF, Key endocytic protein involved in a network of interactions with other endocytic proteins, binds membranes in a ubiquitin-dependent manner, may also bind ubiquiti	P34216	YBL047C	PF00036;PF00627	efhand;UBA	EF hand;UBA/TS-N domain	2G3Q	GO:0005934;GO:0005935;GO:0030427;GO:0030479;GO:0043332;GO:0044422;GO:0044424;GO:0044430;GO:0044444;GO:0044446;GO:0044448;GO:0044463;GO:0044464	cellular bud tip;cellular bud neck;site of polarized growth;actin cortical patch;mating projection tip;organelle part;intracellular part;cytoskeletal part;cytoplasmic part;intracellular organelle part;cell cortex part;cell projection part;cell part	GO:0005488;GO:0005509;GO:0005515;GO:0032182;GO:0043130;GO:0043167;GO:0043169;GO:0046872	binding;calcium ion binding;protein binding;small conjugating protein binding;ubiquitin binding;ion binding;cation binding;metal ion binding	GO:0006810;GO:0006897;GO:0006950;GO:0006984;GO:0006986;GO:0007154;GO:0007165;GO:0007242;GO:0009607;GO:0009987;GO:0010033;GO:0010324;GO:0016043;GO:0016044;GO:0016192;GO:0030968;GO:0033554;GO:0034620;GO:0034976;GO:0042221;GO:0050789;GO:0050794;GO:0050896;GO:0051234;GO:0051716;GO:0051789;GO:0065007	transport;endocytosis;response to stress;ER-nuclear signaling pathway;response to unfolded protein;cell communication;signal transduction;intracellular signaling cascade;response to biotic stimulus;cellular process;response to organic substance	sce:YBL047C				0.999984	48.0678	1	S	KTERTESDVFDRD	CAMK2	CAMK2	0.042	0.00513018	24.45
MEDIUM	6982	KSS1	348	537	151	151	Phosphoserine	1017	1318	4896	10709	20100421_Y-sil-Kss&ksp-MO3-05	3092	4894	10706	20100421_Y-sil-Kss&ksp-MO2-05	3360	YLR096W	YLR096W	YLR096W	Serine/threonine-protein kinase KIN2	KIN2;YLR096W;L8004.3	>YLR096W KIN2 SGDID:S000004086, Chr XII from 332591-336034, Verified ORF, "Serine/threonine protein kinase involved in regulation of exocytosis; localizes to the cytoplasmic face of the plasma membrane; closely related to Kin1p"	P13186;Q12384	YLR096W	PF02149;PF00069	KA1;Pkinase	Kinase associated domain 1;Protein kinase domain		GO:0005886;GO:0016020;GO:0044464	plasma membrane;membrane;cell part	GO:0000166;GO:0001882;GO:0001883;GO:0003824;GO:0004672;GO:0004674;GO:0005488;GO:0005524;GO:0016301;GO:0016740;GO:0016772;GO:0016773;GO:0017076;GO:0030554;GO:0032553;GO:0032555;GO:0032559	nucleotide binding;nucleoside binding;purine nucleoside binding;catalytic activity;protein kinase activity;protein serine/threonine kinase activity;binding;ATP binding;kinase activity;transferase activity	GO:0006464;GO:0006468;GO:0006793;GO:0006796;GO:0006810;GO:0006887;GO:0008152;GO:0009987;GO:0016192;GO:0016310;GO:0019538;GO:0032940;GO:0034960;GO:0043170;GO:0043283;GO:0043412;GO:0043687;GO:0044237;GO:0044238;GO:0044260;GO:0044267;GO:0046777;GO:0046903;GO:0051234;GO:0051649	protein modification process;protein amino acid phosphorylation;phosphorus metabolic process;phosphate metabolic process;transport;exocytosis;metabolic process;cellular process;vesicle-mediated transport;phosphorylation;protein metabolic process	sce:YLR096W			K08286	1	49.5937	1	S	PSPKNESEILERQ				0.180973	24.83
HIGH	2546	STE20	1192	1365	216	216		3995	4469;4470	7588	20480	yeast1_scx07_control	2295	7588	20480	yeast1_scx07_control	2295	YPR004C	YPR004C	YPR004C	Probable electron transfer flavoprotein subunit alpha, mitochondrial;Altered inheritance rate of mitochondria protein 45	AIM45;YPR004C;YP9723.04C;LPZ4C	>YPR004C AIM45 SGDID:S000006208, Chr XVI from 565038-564004, reverse complement, Verified ORF, Protein with similarity to mammalian electron transfer flavoprotein complex subunit ETF-alpha; interacts with frataxin, Yfh1p; null mutant displays elevated fre	Q12480	YPR004C	PF01012;PF00766	ETF;ETF_alpha	Electron transfer flavoprotein domain;Electron transfer flavoprotein FAD-binding domain		GO:0005759;GO:0044422;GO:0044424;GO:0044429;GO:0044444;GO:0044446;GO:0044464	mitochondrial matrix;organelle part;intracellular part;mitochondrial part;cytoplasmic part;intracellular organelle part;cell part	GO:0000166;GO:0001882;GO:0001883;GO:0005488;GO:0005515;GO:0009055;GO:0017076;GO:0030554;GO:0042802;GO:0048037;GO:0050660;GO:0050662	nucleotide binding;nucleoside binding;purine nucleoside binding;binding;protein binding;electron carrier activity;purine nucleotide binding;adenyl nucleotide binding;identical protein binding;cofactor binding;FAD binding;coenzyme binding	GO:0006091;GO:0006810;GO:0008152;GO:0009987;GO:0022900;GO:0044237;GO:0051234;GO:0055114	generation of precursor metabolites and energy;transport;metabolic process;cellular process;electron transport chain;cellular metabolic process;establishment of localization;oxidation reduction	sce:YPR004C			K03522	0.996841	24.991	1	S	KTILTKSERPELT	NEK6	NEK6	0.076	0.0624172	24.98
HIGH	2497	STE20	1143	1318	475	475	Phosphoserine	3637	4044	6889	18675	yeast1_scx05	3828	6889	18675	yeast1_scx05	3828	YPL070W	YPL070W	YPL070W	Protein MUK1	MUK1;YPL070W	>YPL070W MUK1 SGDID:S000005991, Chr XVI from 420945-422783, Verified ORF, Cytoplasmic protein of unknown function containing a Vps9 domain; computational analysis of large-scale protein-protein interaction data suggests a possible role in transcriptional	Q02866	YPL070W	PF02204	VPS9	Vacuolar sorting protein 9 (VPS9) domain		GO:0005737;GO:0044424;GO:0044464	cytoplasm;intracellular part;cell part	GO:0005096;GO:0005488;GO:0005515;GO:0008047;GO:0030234;GO:0030695;GO:0060589	GTPase activator activity;binding;protein binding;enzyme activator activity;enzyme regulator activity;GTPase regulator activity;nucleoside-triphosphatase regulator activity			sce:YPL070W				0.915834	10.4576	1	S	DVTRSNSYDGFRT	CAMK2;CHK1;CK1;PKD	PKD	0.020748	0.218101	26.13
MEDIUM	3797	SNF1	831	772	163	163	Phosphoserine	7753	9585	22717	58799	yeast_tpk_MO10-1	805	22717	58799	yeast_tpk_MO10-1	805	YGR086C	YGR086C	YGR086C	Sphingolipid long chain base-responsive protein PIL1	PIL1;YGR086C	>YGR086C PIL1 SGDID:S000003318, Chr VII from 650621-649602, reverse complement, Verified ORF, Primary component of eisosomes, which are large immobile cell cortex structures associated with endocytosis; null mutants show activation of Pkc1p/Ypk1p stress r	P53252	YGR086C					GO:0000267;GO:0001950;GO:0005741;GO:0005811;GO:0012511;GO:0016020;GO:0019867;GO:0031090;GO:0031966;GO:0031968;GO:0032126;GO:0032991;GO:0043226;GO:0043229;GO:0043234;GO:0044422;GO:0044424;GO:0044429;GO:0044444;GO:0044446;GO:0044448;GO:0044464	cell fraction;plasma membrane enriched fraction;mitochondrial outer membrane;lipid particle;monolayer-surrounded lipid storage body;membrane;outer membrane;organelle membrane;mitochondrial membrane;organelle outer membrane;eisosome;macromolecular complex	GO:0004857;GO:0004860;GO:0005488;GO:0005515;GO:0019207;GO:0019210;GO:0019887;GO:0030234	enzyme inhibitor activity;protein kinase inhibitor activity;binding;protein binding;kinase regulator activity;kinase inhibitor activity;protein kinase regulator activity;enzyme regulator activity	GO:0006810;GO:0006897;GO:0006950;GO:0008104;GO:0009266;GO:0009408;GO:0009628;GO:0009987;GO:0010324;GO:0016043;GO:0016044;GO:0016192;GO:0033036;GO:0050896;GO:0051179;GO:0051234	transport;endocytosis;response to stress;protein localization;response to temperature stimulus;response to heat;response to abiotic stimulus;cellular process;membrane invagination;cellular component organization;membrane organization	sce:YGR086C				1	90.1265	1	S	KYKDPQSPKIEVL	CDK1;ERK/MAPK;WW GroupIV	WW GroupIV	0.0023175	0.00552344	26.42
HIGH	3797	TPK2	831	772	163	163	Phosphoserine	7753	9585	22717	58799	yeast_tpk_MO10-1	805	22717	58799	yeast_tpk_MO10-1	805	YGR086C	YGR086C	YGR086C	Sphingolipid long chain base-responsive protein PIL1	PIL1;YGR086C	>YGR086C PIL1 SGDID:S000003318, Chr VII from 650621-649602, reverse complement, Verified ORF, Primary component of eisosomes, which are large immobile cell cortex structures associated with endocytosis; null mutants show activation of Pkc1p/Ypk1p stress r	P53252	YGR086C					GO:0000267;GO:0001950;GO:0005741;GO:0005811;GO:0012511;GO:0016020;GO:0019867;GO:0031090;GO:0031966;GO:0031968;GO:0032126;GO:0032991;GO:0043226;GO:0043229;GO:0043234;GO:0044422;GO:0044424;GO:0044429;GO:0044444;GO:0044446;GO:0044448;GO:0044464	cell fraction;plasma membrane enriched fraction;mitochondrial outer membrane;lipid particle;monolayer-surrounded lipid storage body;membrane;outer membrane;organelle membrane;mitochondrial membrane;organelle outer membrane;eisosome;macromolecular complex	GO:0004857;GO:0004860;GO:0005488;GO:0005515;GO:0019207;GO:0019210;GO:0019887;GO:0030234	enzyme inhibitor activity;protein kinase inhibitor activity;binding;protein binding;kinase regulator activity;kinase inhibitor activity;protein kinase regulator activity;enzyme regulator activity	GO:0006810;GO:0006897;GO:0006950;GO:0008104;GO:0009266;GO:0009408;GO:0009628;GO:0009987;GO:0010324;GO:0016043;GO:0016044;GO:0016192;GO:0033036;GO:0050896;GO:0051179;GO:0051234	transport;endocytosis;response to stress;protein localization;response to temperature stimulus;response to heat;response to abiotic stimulus;cellular process;membrane invagination;cellular component organization;membrane organization	sce:YGR086C				1	90.1265	1	S	KYKDPQSPKIEVL	CDK1;ERK/MAPK;WW GroupIV	WW GroupIV	0.0023175	0.00552344	26.42
MEDIUM	3390	SNF1	424	393	417	417	Phosphoserine	5486	6744	15836	40690	yeast_tpk_MO11	1057	15836	40690	yeast_tpk_MO11	1057	YDL233W	YDL233W	YDL233W	Uncharacterized protein YDL233W	YDL233W	>YDL233W YDL233W SGDID:S000002392, Chr IV from 36798-38174, Uncharacterized ORF, "Putative protein of unknown function; green fluorescent protein (GFP)-fusion protein localizes to the cytoplasm and nucleus; YDL233W is not an essential gene"	Q07684	YDL233W					GO:0005634;GO:0005737;GO:0043226;GO:0043227;GO:0043229;GO:0043231;GO:0044424;GO:0044464	nucleus;cytoplasm;organelle;membrane-bounded organelle;intracellular organelle;intracellular membrane-bounded organelle;intracellular part;cell part					sce:YDL233W				0.952703	13.0412	1	S	AKRRRNSGISPRT	CAMK2;PKA	PKA	0.004788	0.0634637	26.78
HIGH	3390	TPK2	424	393	417	417	Phosphoserine	5486	6744	15836	40690	yeast_tpk_MO11	1057	15836	40690	yeast_tpk_MO11	1057	YDL233W	YDL233W	YDL233W	Uncharacterized protein YDL233W	YDL233W	>YDL233W YDL233W SGDID:S000002392, Chr IV from 36798-38174, Uncharacterized ORF, "Putative protein of unknown function; green fluorescent protein (GFP)-fusion protein localizes to the cytoplasm and nucleus; YDL233W is not an essential gene"	Q07684	YDL233W					GO:0005634;GO:0005737;GO:0043226;GO:0043227;GO:0043229;GO:0043231;GO:0044424;GO:0044464	nucleus;cytoplasm;organelle;membrane-bounded organelle;intracellular organelle;intracellular membrane-bounded organelle;intracellular part;cell part					sce:YDL233W				0.952703	13.0412	1	S	AKRRRNSGISPRT	CAMK2;PKA	PKA	0.004788	0.0634637	26.78
MEDIUM	4753	SNF1	1787	1700	473	473		5976	7345	17177	43989	yeast_tpk_MO05-1	2977	17178	43992	yeast_tpk_MO05	3789	YPL070W	YPL070W	YPL070W	Protein MUK1	MUK1;YPL070W	>YPL070W MUK1 SGDID:S000005991, Chr XVI from 420945-422783, Verified ORF, Cytoplasmic protein of unknown function containing a Vps9 domain; computational analysis of large-scale protein-protein interaction data suggests a possible role in transcriptional	Q02866	YPL070W	PF02204	VPS9	Vacuolar sorting protein 9 (VPS9) domain		GO:0005737;GO:0044424;GO:0044464	cytoplasm;intracellular part;cell part	GO:0005096;GO:0005488;GO:0005515;GO:0008047;GO:0030234;GO:0030695;GO:0060589	GTPase activator activity;binding;protein binding;enzyme activator activity;enzyme regulator activity;GTPase regulator activity;nucleoside-triphosphatase regulator activity			sce:YPL070W				0.70083	3.71068	1	S	RPDVTRSNSYDGF				0.0709803	26.81
MEDIUM	4754	SNF1	1788	1700	475	475	Phosphoserine	5976	7345	17178	43992	yeast_tpk_MO05	3789	17178	43992	yeast_tpk_MO05	3789	YPL070W	YPL070W	YPL070W	Protein MUK1	MUK1;YPL070W	>YPL070W MUK1 SGDID:S000005991, Chr XVI from 420945-422783, Verified ORF, Cytoplasmic protein of unknown function containing a Vps9 domain; computational analysis of large-scale protein-protein interaction data suggests a possible role in transcriptional	Q02866	YPL070W	PF02204	VPS9	Vacuolar sorting protein 9 (VPS9) domain		GO:0005737;GO:0044424;GO:0044464	cytoplasm;intracellular part;cell part	GO:0005096;GO:0005488;GO:0005515;GO:0008047;GO:0030234;GO:0030695;GO:0060589	GTPase activator activity;binding;protein binding;enzyme activator activity;enzyme regulator activity;GTPase regulator activity;nucleoside-triphosphatase regulator activity			sce:YPL070W				0.99916	32.707	1	S	DVTRSNSYDGFRT	CAMK2;CHK1;CK1;PKD	PKD	0.020748	0.0709803	26.81
HIGH	4753	TPK2	1787	1700	473	473		5976	7345	17177	43989	yeast_tpk_MO05-1	2977	17178	43992	yeast_tpk_MO05	3789	YPL070W	YPL070W	YPL070W	Protein MUK1	MUK1;YPL070W	>YPL070W MUK1 SGDID:S000005991, Chr XVI from 420945-422783, Verified ORF, Cytoplasmic protein of unknown function containing a Vps9 domain; computational analysis of large-scale protein-protein interaction data suggests a possible role in transcriptional	Q02866	YPL070W	PF02204	VPS9	Vacuolar sorting protein 9 (VPS9) domain		GO:0005737;GO:0044424;GO:0044464	cytoplasm;intracellular part;cell part	GO:0005096;GO:0005488;GO:0005515;GO:0008047;GO:0030234;GO:0030695;GO:0060589	GTPase activator activity;binding;protein binding;enzyme activator activity;enzyme regulator activity;GTPase regulator activity;nucleoside-triphosphatase regulator activity			sce:YPL070W				0.70083	3.71068	1	S	RPDVTRSNSYDGF				0.0709803	26.81
HIGH	4754	TPK2	1788	1700	475	475	Phosphoserine	5976	7345	17178	43992	yeast_tpk_MO05	3789	17178	43992	yeast_tpk_MO05	3789	YPL070W	YPL070W	YPL070W	Protein MUK1	MUK1;YPL070W	>YPL070W MUK1 SGDID:S000005991, Chr XVI from 420945-422783, Verified ORF, Cytoplasmic protein of unknown function containing a Vps9 domain; computational analysis of large-scale protein-protein interaction data suggests a possible role in transcriptional	Q02866	YPL070W	PF02204	VPS9	Vacuolar sorting protein 9 (VPS9) domain		GO:0005737;GO:0044424;GO:0044464	cytoplasm;intracellular part;cell part	GO:0005096;GO:0005488;GO:0005515;GO:0008047;GO:0030234;GO:0030695;GO:0060589	GTPase activator activity;binding;protein binding;enzyme activator activity;enzyme regulator activity;GTPase regulator activity;nucleoside-triphosphatase regulator activity			sce:YPL070W				0.99916	32.707	1	S	DVTRSNSYDGFRT	CAMK2;CHK1;CK1;PKD	PKD	0.020748	0.0709803	26.81
MEDIUM	4941	SNF1	1975	192	244	244		2523	3135	7705	20183	yeast_tpk_scx09	4895	7705	20183	yeast_tpk_scx09	4895	YBL105C	YBL105C	YBL105C	Protein kinase C-like 1	PKC1;HPO2;STT1;YBL105C;YBL0807	>YBL105C PKC1 SGDID:S000000201, Chr II from 17696-14241, reverse complement, Verified ORF, Protein serine/threonine kinase essential for cell wall remodeling during growth; localized to sites of polarized growth and the mother-daughter bud neck; homolog o	P24583	YBL105C	PF00130;PF00168;PF02185;PF00069;PF00433	C1_1;C2;HR1;Pkinase;Pkinase_C	Phorbol esters/diacylglycerol binding domain (C1 domain);C2 domain;Hr1 repeat;Protein kinase domain;Protein kinase C terminal domain		GO:0000267;GO:0001950;GO:0005634;GO:0005737;GO:0005856;GO:0030427;GO:0043226;GO:0043227;GO:0043228;GO:0043229;GO:0043231;GO:0043232;GO:0044424;GO:0044464	cell fraction;plasma membrane enriched fraction;nucleus;cytoplasm;cytoskeleton;site of polarized growth;organelle;membrane-bounded organelle;non-membrane-bounded organelle;intracellular organelle;intracellular membrane-bounded organelle	GO:0000166;GO:0001882;GO:0001883;GO:0003824;GO:0004672;GO:0004674;GO:0004697;GO:0005488;GO:0005509;GO:0005515;GO:0005524;GO:0008270;GO:0008289;GO:0016301;GO:0016740;GO:0016772;GO:0016773;GO:0017076;GO:0019992;GO:0030554;GO:0032553;GO:0032555;GO:0032559;GO:0043167;GO:0043169;GO:0046872;GO:0046914	nucleotide binding;nucleoside binding;purine nucleoside binding;catalytic activity;protein kinase activity;protein serine/threonine kinase activity;protein kinase C activity;binding;calcium ion binding;protein binding;ATP binding;zinc ion binding	GO:0006464;GO:0006468;GO:0006793;GO:0006796;GO:0006996;GO:0007010;GO:0007015;GO:0007047;GO:0007049;GO:0007154;GO:0007165;GO:0007242;GO:0007243;GO:0008152;GO:0009987;GO:0016043;GO:0016310;GO:0019538;GO:0030029;GO:0030036;GO:0034960;GO:0043170;GO:0043283;GO:0043412;GO:0043687;GO:0044237;GO:0044238;GO:0044260;GO:0044267;GO:0045229;GO:0050789;GO:0050794;GO:0065007;GO:0070882	protein modification process;protein amino acid phosphorylation;phosphorus metabolic process;phosphate metabolic process;organelle organization;cytoskeleton organization;actin filament organization;cell wall organization;cell cycle;cell communication	sce:YBL105C	ko04010;ko04011;ko04012;ko04310;ko04370;ko04020;ko04070;ko04510;ko04530;ko04540;ko04270;ko04916;ko04650;ko04670;ko04720;ko04730;ko05200;ko05214;ko05223;ko05110	MAPK signaling pathway;MAPK signaling pathway - yeast;ErbB signaling pathway;Wnt signaling pathway;VEGF signaling pathway;Calcium signaling pathway;Phosphatidylinositol signaling system;Focal adhesion;Tight junction;Gap junction;Vascular smooth muscle contraction;Melanogenesis;Natural killer cell mediated cytotoxicity;Leukocyte transendothelial migration;Long-term potentiation;Long-term depressio…	K02677	1	74.5847	1	T	TIKIDDTIKARTK	FHA KAPP;PLK1	PLK1	0.033462	0.0634637	27.1
HIGH	4941	TPK2	1975	192	244	244		2523	3135	7705	20183	yeast_tpk_scx09	4895	7705	20183	yeast_tpk_scx09	4895	YBL105C	YBL105C	YBL105C	Protein kinase C-like 1	PKC1;HPO2;STT1;YBL105C;YBL0807	>YBL105C PKC1 SGDID:S000000201, Chr II from 17696-14241, reverse complement, Verified ORF, Protein serine/threonine kinase essential for cell wall remodeling during growth; localized to sites of polarized growth and the mother-daughter bud neck; homolog o	P24583	YBL105C	PF00130;PF00168;PF02185;PF00069;PF00433	C1_1;C2;HR1;Pkinase;Pkinase_C	Phorbol esters/diacylglycerol binding domain (C1 domain);C2 domain;Hr1 repeat;Protein kinase domain;Protein kinase C terminal domain		GO:0000267;GO:0001950;GO:0005634;GO:0005737;GO:0005856;GO:0030427;GO:0043226;GO:0043227;GO:0043228;GO:0043229;GO:0043231;GO:0043232;GO:0044424;GO:0044464	cell fraction;plasma membrane enriched fraction;nucleus;cytoplasm;cytoskeleton;site of polarized growth;organelle;membrane-bounded organelle;non-membrane-bounded organelle;intracellular organelle;intracellular membrane-bounded organelle	GO:0000166;GO:0001882;GO:0001883;GO:0003824;GO:0004672;GO:0004674;GO:0004697;GO:0005488;GO:0005509;GO:0005515;GO:0005524;GO:0008270;GO:0008289;GO:0016301;GO:0016740;GO:0016772;GO:0016773;GO:0017076;GO:0019992;GO:0030554;GO:0032553;GO:0032555;GO:0032559;GO:0043167;GO:0043169;GO:0046872;GO:0046914	nucleotide binding;nucleoside binding;purine nucleoside binding;catalytic activity;protein kinase activity;protein serine/threonine kinase activity;protein kinase C activity;binding;calcium ion binding;protein binding;ATP binding;zinc ion binding	GO:0006464;GO:0006468;GO:0006793;GO:0006796;GO:0006996;GO:0007010;GO:0007015;GO:0007047;GO:0007049;GO:0007154;GO:0007165;GO:0007242;GO:0007243;GO:0008152;GO:0009987;GO:0016043;GO:0016310;GO:0019538;GO:0030029;GO:0030036;GO:0034960;GO:0043170;GO:0043283;GO:0043412;GO:0043687;GO:0044237;GO:0044238;GO:0044260;GO:0044267;GO:0045229;GO:0050789;GO:0050794;GO:0065007;GO:0070882	protein modification process;protein amino acid phosphorylation;phosphorus metabolic process;phosphate metabolic process;organelle organization;cytoskeleton organization;actin filament organization;cell wall organization;cell cycle;cell communication	sce:YBL105C	ko04010;ko04011;ko04012;ko04310;ko04370;ko04020;ko04070;ko04510;ko04530;ko04540;ko04270;ko04916;ko04650;ko04670;ko04720;ko04730;ko05200;ko05214;ko05223;ko05110	MAPK signaling pathway;MAPK signaling pathway - yeast;ErbB signaling pathway;Wnt signaling pathway;VEGF signaling pathway;Calcium signaling pathway;Phosphatidylinositol signaling system;Focal adhesion;Tight junction;Gap junction;Vascular smooth muscle contraction;Melanogenesis;Natural killer cell mediated cytotoxicity;Leukocyte transendothelial migration;Long-term potentiation;Long-term depressio…	K02677	1	74.5847	1	T	TIKIDDTIKARTK	FHA KAPP;PLK1	PLK1	0.033462	0.0634637	27.1
HIGH	6213	STE11	627	803	23	23		196;558	245;688	4227	13231	20110713_Y-sil3-STE7&11-ZrO07	6372	1438	4857	20110721_Y-sil3-STE7&STE11-ZrO12_02	8495	YNL323W	YNL323W	YNL323W	Alkylphosphocholine resistance protein LEM3;Ro-sensitive 3;Brefeldin-A sensitivity protein 3	LEM3;BRE3;ROS3;YNL323W;N0333	>YNL323W LEM3 SGDID:S000005267, Chr XIV from 31943-33187, Verified ORF, "Membrane protein of the plasma membrane and ER, involved in translocation of phospholipids and alkylphosphocholine drugs across the plasma membrane"	P42838	YNL323W	PF03381	CDC50	LEM3 (ligand-effect modulator 3) family / CDC50 family		GO:0005783;GO:0005886;GO:0016020;GO:0016021;GO:0031224;GO:0043226;GO:0043227;GO:0043229;GO:0043231;GO:0044424;GO:0044425;GO:0044444;GO:0044464	endoplasmic reticulum;plasma membrane;membrane;integral to membrane;intrinsic to membrane;organelle;membrane-bounded organelle;intracellular organelle;intracellular membrane-bounded organelle;intracellular part;membrane part;cytoplasmic part;cell part	GO:0005488;GO:0005515	binding;protein binding	GO:0006810;GO:0006869;GO:0007154;GO:0007165;GO:0007166;GO:0009987;GO:0015914;GO:0016043;GO:0016044;GO:0034204;GO:0045332;GO:0050789;GO:0050794;GO:0051234;GO:0065007	transport;lipid transport;cell communication;signal transduction;cell surface receptor linked signal transduction;cellular process;phospholipid transport;cellular component organization;membrane organization;lipid translocation;phospholipid translocation	sce:YNL323W				0.650034	2.6891	1	S	DKGAIVSGDNPEE				4.74e-55	82.26
MEDIUM	3147	SNF1	181	208	293	293	Phosphoserine	3405;4491	4193;4194;5534;5535;5536	13336	34708	yeast_tpk_MO05	3290	13334	34701	yeast_tpk_MO05	5062	YBR054W	YBR054W	YBR054W	Protein YRO2	YRO2;YBR054W;YBR0507	>YBR054W YRO2 SGDID:S000000258, Chr II from 343099-344133, Verified ORF, Putative protein of unknown function; the authentic, non-tagged protein is detected in a phosphorylated state in highly purified mitochondria in high-throughput studies; transcriptio	P38079	YBR054W	PF01036	Bac_rhodopsin	Bacteriorhodopsin		GO:0005739;GO:0005933;GO:0016021;GO:0031224;GO:0043226;GO:0043227;GO:0043229;GO:0043231;GO:0044424;GO:0044425;GO:0044444;GO:0044464	mitochondrion;cellular bud;integral to membrane;intrinsic to membrane;organelle;membrane-bounded organelle;intracellular organelle;intracellular membrane-bounded organelle;intracellular part;membrane part;cytoplasmic part;cell part	GO:0005215;GO:0005216;GO:0015075;GO:0015267;GO:0022803;GO:0022838;GO:0022857;GO:0022891;GO:0022892	transporter activity;ion channel activity;ion transmembrane transporter activity;channel activity;passive transmembrane transporter activity;substrate specific channel activity;transmembrane transporter activity	GO:0006810;GO:0006811;GO:0051234	transport;ion transport;establishment of localization	sce:YBR054W				0.999903	40.1394	1	S	KMPSPASFKSSDS	CK1;GSK3	CK1	0.081	0.0586644	27.78
MEDIUM	7148	KSS1	514	822	204	204		1083	1404	5210	11467	20100421_Y-sil-Kss&ksp-MO2-00	4709	5212	11472	20100421_Y-sil-Kss&ksp-MO3-00	4594	YPR093C	YPR093C	YPR093C	Alcohol-sensitive RING finger protein 1	ASR1;YPR093C	>YPR093C ASR1 SGDID:S000006297, Chr XVI from 720422-719556, reverse complement, Verified ORF, Ubiquitin ligase that modifies and regulates RNA Pol II; involved in a putative alcohol-responsive signaling pathway; accumulates in the nucleus under alcohol st	Q06834	YPR093C	PF00097	zf-C3HC4	Zinc finger, C3HC4 type (RING finger)		GO:0005634;GO:0005737;GO:0043226;GO:0043227;GO:0043229;GO:0043231;GO:0044424;GO:0044464	nucleus;cytoplasm;organelle;membrane-bounded organelle;intracellular organelle;intracellular membrane-bounded organelle;intracellular part;cell part	GO:0003824;GO:0004842;GO:0005488;GO:0005515;GO:0008270;GO:0016874;GO:0016879;GO:0016881;GO:0019787;GO:0043167;GO:0043169;GO:0046872;GO:0046914	catalytic activity;ubiquitin-protein ligase activity;binding;protein binding;zinc ion binding;ligase activity;ligase activity, forming carbon-nitrogen bonds;acid-amino acid ligase activity;small conjugating protein ligase activity;ion binding	GO:0010033;GO:0042221;GO:0045471;GO:0050896	response to organic substance;response to chemical stimulus;response to ethanol;response to stimulus	sce:YPR093C				0.999988	49.3492	1	S	ELRDKHSVKTQQM	AURORA	AURORA	0.020748	0.0540834	6.67
MEDIUM	7027	KSS1	393	619	357	357	Phosphoserine	1158	1500	5457	11916	20100421_Y-sil-Kss&ksp-MO3-10	5829	5456	11915	20100421_Y-sil-Kss&ksp-MO2-10	6324	YMR109W	YMR109W	YMR109W	Myosin-5;Class I unconventional myosin MYO5;Type I myosin MYO5;Actin-dependent myosin-I MYO5	MYO5;YMR109W;YM9718.08	>YMR109W MYO5 SGDID:S000004715, Chr XIII from 486586-490245, Verified ORF, One of two type I myosins; contains proline-rich tail homology 2 (TH2) and SH3 domains; MYO5 deletion has little effect on growth, but myo3 myo5 double deletion causes severe defec	Q04439	YMR109W	PF00063;PF06017;PF00018	Myosin_head;Myosin_TH1;SH3_1	Myosin head (motor domain);Myosin tail;SH3 domain	1YP5;1ZUY	GO:0016459;GO:0030427;GO:0030479;GO:0032991;GO:0043234;GO:0043332;GO:0044422;GO:0044424;GO:0044430;GO:0044444;GO:0044446;GO:0044448;GO:0044463;GO:0044464	myosin complex;site of polarized growth;actin cortical patch;macromolecular complex;protein complex;mating projection tip;organelle part;intracellular part;cytoskeletal part;cytoplasmic part;intracellular organelle part;cell cortex part	GO:0000146;GO:0000166;GO:0001882;GO:0001883;GO:0003774;GO:0003779;GO:0003824;GO:0005488;GO:0005515;GO:0005524;GO:0008092;GO:0016462;GO:0016787;GO:0016817;GO:0016818;GO:0017076;GO:0017111;GO:0030554;GO:0032553;GO:0032555;GO:0032559;GO:0042802	microfilament motor activity;nucleotide binding;nucleoside binding;purine nucleoside binding;motor activity;actin binding;catalytic activity;binding;protein binding;ATP binding;cytoskeletal protein binding;pyrophosphatase activity;hydrolase activity	GO:0000003;GO:0000282;GO:0006810;GO:0006887;GO:0006897;GO:0006898;GO:0006950;GO:0006970;GO:0007047;GO:0007105;GO:0007114;GO:0007121;GO:0007163;GO:0009628;GO:0009651;GO:0009987;GO:0010324;GO:0016043;GO:0016044;GO:0016192;GO:0019954;GO:0030010;GO:0032505;GO:0032506;GO:0032940;GO:0045229;GO:0046903;GO:0050896;GO:0051179;GO:0051234;GO:0051641;GO:0051649;GO:0051666;GO:0070882	reproduction;cellular bud site selection;transport;exocytosis;endocytosis;receptor-mediated endocytosis;response to stress;response to osmotic stress;cell wall organization;cytokinesis, site selection;cell budding;bipolar cellular bud site selection	sce:YMR109W				0.5	0	1	S	HGMKRGSVYHVPL	AURORA;AURORA-A;PKA	AURORA-A	0.0013272	0.00255856	25.36
MEDIUM	5508	SNF1	2542	1788	240	240	Phosphothreonine; by CAK	7852	9703	22943	59309	yeast_tpk_MO05	3320	22943	59309	yeast_tpk_MO05	3320	YPR161C	YPR161C	YPR161C	Serine/threonine-protein kinase BUR1;Bypass UAS requirement protein 1;Suppressor of GPA1-Vall50 mutation protein 1	SGV1;BUR1;YPR161C;P9584.8	>YPR161C SGV1 SGDID:S000006365, Chr XVI from 866418-864445, reverse complement, Verified ORF, Cyclin (Bur2p)-dependent protein kinase that functions in transcriptional regulation; phosphorylates the carboxy-terminal domain of Rpo21p, which is the largest	P23293	YPR161C	PF00069	Pkinase	Protein kinase domain		GO:0005634;GO:0043226;GO:0043227;GO:0043229;GO:0043231;GO:0044424;GO:0044464	nucleus;organelle;membrane-bounded organelle;intracellular organelle;intracellular membrane-bounded organelle;intracellular part;cell part	GO:0000166;GO:0001882;GO:0001883;GO:0003824;GO:0004672;GO:0004674;GO:0004693;GO:0005488;GO:0005515;GO:0005524;GO:0008353;GO:0016301;GO:0016740;GO:0016772;GO:0016773;GO:0017076;GO:0030554;GO:0032553;GO:0032555;GO:0032559	nucleotide binding;nucleoside binding;purine nucleoside binding;catalytic activity;protein kinase activity;protein serine/threonine kinase activity;cyclin-dependent protein kinase activity;binding;protein binding;ATP binding	GO:0006139;GO:0006350;GO:0006464;GO:0006468;GO:0006793;GO:0006796;GO:0006807;GO:0008152;GO:0009058;GO:0009059;GO:0009987;GO:0016310;GO:0019538;GO:0034645;GO:0034960;GO:0034961;GO:0043170;GO:0043283;GO:0043284;GO:0043412;GO:0043687;GO:0044237;GO:0044238;GO:0044249;GO:0044260;GO:0044267	nucleobase, nucleoside, nucleotide and nucleic acid metabolic process;transcription;protein modification process;protein amino acid phosphorylation;phosphorus metabolic process;phosphate metabolic process;nitrogen compound metabolic process	sce:YPR161C			K07760	0.999787	36.8007	1	T	GSGAKYTSVVVTR				0.00632064	28.29
HIGH	5508	TPK2	2542	1788	240	240	Phosphothreonine; by CAK	7852	9703	22943	59309	yeast_tpk_MO05	3320	22943	59309	yeast_tpk_MO05	3320	YPR161C	YPR161C	YPR161C	Serine/threonine-protein kinase BUR1;Bypass UAS requirement protein 1;Suppressor of GPA1-Vall50 mutation protein 1	SGV1;BUR1;YPR161C;P9584.8	>YPR161C SGV1 SGDID:S000006365, Chr XVI from 866418-864445, reverse complement, Verified ORF, Cyclin (Bur2p)-dependent protein kinase that functions in transcriptional regulation; phosphorylates the carboxy-terminal domain of Rpo21p, which is the largest	P23293	YPR161C	PF00069	Pkinase	Protein kinase domain		GO:0005634;GO:0043226;GO:0043227;GO:0043229;GO:0043231;GO:0044424;GO:0044464	nucleus;organelle;membrane-bounded organelle;intracellular organelle;intracellular membrane-bounded organelle;intracellular part;cell part	GO:0000166;GO:0001882;GO:0001883;GO:0003824;GO:0004672;GO:0004674;GO:0004693;GO:0005488;GO:0005515;GO:0005524;GO:0008353;GO:0016301;GO:0016740;GO:0016772;GO:0016773;GO:0017076;GO:0030554;GO:0032553;GO:0032555;GO:0032559	nucleotide binding;nucleoside binding;purine nucleoside binding;catalytic activity;protein kinase activity;protein serine/threonine kinase activity;cyclin-dependent protein kinase activity;binding;protein binding;ATP binding	GO:0006139;GO:0006350;GO:0006464;GO:0006468;GO:0006793;GO:0006796;GO:0006807;GO:0008152;GO:0009058;GO:0009059;GO:0009987;GO:0016310;GO:0019538;GO:0034645;GO:0034960;GO:0034961;GO:0043170;GO:0043283;GO:0043284;GO:0043412;GO:0043687;GO:0044237;GO:0044238;GO:0044249;GO:0044260;GO:0044267	nucleobase, nucleoside, nucleotide and nucleic acid metabolic process;transcription;protein modification process;protein amino acid phosphorylation;phosphorus metabolic process;phosphate metabolic process;nitrogen compound metabolic process	sce:YPR161C			K07760	0.999787	36.8007	1	T	GSGAKYTSVVVTR				0.00632064	28.29
HIGH	1482	STE20	128	140	293	293	Phosphoserine	2158;2779	2392;2393;3086	5374	14780	yeast1_scx05	3380	5374	14780	yeast1_scx05	3380	YBR054W	YBR054W	YBR054W	Protein YRO2	YRO2;YBR054W;YBR0507	>YBR054W YRO2 SGDID:S000000258, Chr II from 343099-344133, Verified ORF, Putative protein of unknown function; the authentic, non-tagged protein is detected in a phosphorylated state in highly purified mitochondria in high-throughput studies; transcriptio	P38079	YBR054W	PF01036	Bac_rhodopsin	Bacteriorhodopsin		GO:0005739;GO:0005933;GO:0016021;GO:0031224;GO:0043226;GO:0043227;GO:0043229;GO:0043231;GO:0044424;GO:0044425;GO:0044444;GO:0044464	mitochondrion;cellular bud;integral to membrane;intrinsic to membrane;organelle;membrane-bounded organelle;intracellular organelle;intracellular membrane-bounded organelle;intracellular part;membrane part;cytoplasmic part;cell part	GO:0005215;GO:0005216;GO:0015075;GO:0015267;GO:0022803;GO:0022838;GO:0022857;GO:0022891;GO:0022892	transporter activity;ion channel activity;ion transmembrane transporter activity;channel activity;passive transmembrane transporter activity;substrate specific channel activity;transmembrane transporter activity;substrate-specific transmembrane transporter activity;substrate-specific transporter activity	GO:0006810;GO:0006811;GO:0051234	transport;ion transport;establishment of localization	sce:YBR054W				0.998919	29.6589	1	S	KMPSPASFKSSDS	CK1;GSK3	CK1	0.081	0.167664	28.81
MEDIUM	4201	SNF1	1235	1179	151	151	Phosphoserine	4656	5741	13712	35583	yeast_tpk_MO05	4017	13712	35583	yeast_tpk_MO05	4017	YLR096W	YLR096W	YLR096W	Serine/threonine-protein kinase KIN2	KIN2;YLR096W;L8004.3	>YLR096W KIN2 SGDID:S000004086, Chr XII from 332591-336034, Verified ORF, "Serine/threonine protein kinase involved in regulation of exocytosis; localizes to the cytoplasmic face of the plasma membrane; closely related to Kin1p"	P13186;Q12384	YLR096W	PF02149;PF00069	KA1;Pkinase	Kinase associated domain 1;Protein kinase domain		GO:0005886;GO:0016020;GO:0044464	plasma membrane;membrane;cell part	GO:0000166;GO:0001882;GO:0001883;GO:0003824;GO:0004672;GO:0004674;GO:0005488;GO:0005524;GO:0016301;GO:0016740;GO:0016772;GO:0016773;GO:0017076;GO:0030554;GO:0032553;GO:0032555;GO:0032559	nucleotide binding;nucleoside binding;purine nucleoside binding;catalytic activity;protein kinase activity;protein serine/threonine kinase activity;binding;ATP binding;kinase activity;transferase activity	GO:0006464;GO:0006468;GO:0006793;GO:0006796;GO:0006810;GO:0006887;GO:0008152;GO:0009987;GO:0016192;GO:0016310;GO:0019538;GO:0032940;GO:0034960;GO:0043170;GO:0043283;GO:0043412;GO:0043687;GO:0044237;GO:0044238;GO:0044260;GO:0044267;GO:0046777;GO:0046903;GO:0051234;GO:0051649	protein modification process;protein amino acid phosphorylation;phosphorus metabolic process;phosphate metabolic process;transport;exocytosis;metabolic process;cellular process;vesicle-mediated transport;phosphorylation;protein metabolic process	sce:YLR096W			K08286	1	120.848	1	S	PSPKNESEILERQ				0.00200247	29.28
HIGH	4201	TPK2	1235	1179	151	151	Phosphoserine	4656	5741	13712	35583	yeast_tpk_MO05	4017	13712	35583	yeast_tpk_MO05	4017	YLR096W	YLR096W	YLR096W	Serine/threonine-protein kinase KIN2	KIN2;YLR096W;L8004.3	>YLR096W KIN2 SGDID:S000004086, Chr XII from 332591-336034, Verified ORF, "Serine/threonine protein kinase involved in regulation of exocytosis; localizes to the cytoplasmic face of the plasma membrane; closely related to Kin1p"	P13186;Q12384	YLR096W	PF02149;PF00069	KA1;Pkinase	Kinase associated domain 1;Protein kinase domain		GO:0005886;GO:0016020;GO:0044464	plasma membrane;membrane;cell part	GO:0000166;GO:0001882;GO:0001883;GO:0003824;GO:0004672;GO:0004674;GO:0005488;GO:0005524;GO:0016301;GO:0016740;GO:0016772;GO:0016773;GO:0017076;GO:0030554;GO:0032553;GO:0032555;GO:0032559	nucleotide binding;nucleoside binding;purine nucleoside binding;catalytic activity;protein kinase activity;protein serine/threonine kinase activity;binding;ATP binding;kinase activity;transferase activity	GO:0006464;GO:0006468;GO:0006793;GO:0006796;GO:0006810;GO:0006887;GO:0008152;GO:0009987;GO:0016192;GO:0016310;GO:0019538;GO:0032940;GO:0034960;GO:0043170;GO:0043283;GO:0043412;GO:0043687;GO:0044237;GO:0044238;GO:0044260;GO:0044267;GO:0046777;GO:0046903;GO:0051234;GO:0051649	protein modification process;protein amino acid phosphorylation;phosphorus metabolic process;phosphate metabolic process;transport;exocytosis;metabolic process;cellular process;vesicle-mediated transport;phosphorylation;protein metabolic process	sce:YLR096W			K08286	1	120.848	1	S	PSPKNESEILERQ				0.00200247	29.28
HIGH	1597	STE20	243	278	417	417	Phosphoserine	3316	3690	6276	17060	yeast1_scx10	1205	6276	17060	yeast1_scx10	1205	YDL233W	YDL233W	YDL233W	Uncharacterized protein YDL233W	YDL233W	>YDL233W YDL233W SGDID:S000002392, Chr IV from 36798-38174, Uncharacterized ORF, "Putative protein of unknown function; green fluorescent protein (GFP)-fusion protein localizes to the cytoplasm and nucleus; YDL233W is not an essential gene"	Q07684	YDL233W					GO:0005634;GO:0005737;GO:0043226;GO:0043227;GO:0043229;GO:0043231;GO:0044424;GO:0044464	nucleus;cytoplasm;organelle;membrane-bounded organelle;intracellular organelle;intracellular membrane-bounded organelle;intracellular part;cell part					sce:YDL233W				0.994789	22.8081	1	S	AKRRRNSGISPRT	CAMK2;PKA	PKA	0.004788	0.214044	29.47
MEDIUM	3740	SNF1	774	703	430	430	Phosphoserine	4386	5386	13022	33918	yeast_tpk_MO05	2651	13022	33918	yeast_tpk_MO05	2651	YGL056C	YGL056C	YGL056C	Protein SDS23	SDS23;YGL056C	>YGL056C SDS23 SGDID:S000003024, Chr VII from 397624-396041, reverse complement, Verified ORF, One of two S. cerevisiae homologs (Sds23p and Sds24p) of the S. pombe Sds23 protein, which is implicated in APC/cyclosome regulation; involved in cell separatio	P53172;Q6B1R7	YGL056C	PF00571	CBS	CBS domain pair		GO:0005634;GO:0005737;GO:0043226;GO:0043227;GO:0043229;GO:0043231;GO:0044424;GO:0044464	nucleus;cytoplasm;organelle;membrane-bounded organelle;intracellular organelle;intracellular membrane-bounded organelle;intracellular part;cell part	GO:0005488;GO:0005515	binding;protein binding	GO:0000920;GO:0009987;GO:0032506	cell separation during cytokinesis;cellular process;cytokinetic process	sce:YGL056C				1	74.5847	1	S	SSRMANSPVLKSS				0.0634637	30.01
HIGH	3740	TPK2	774	703	430	430	Phosphoserine	4386	5386	13022	33918	yeast_tpk_MO05	2651	13022	33918	yeast_tpk_MO05	2651	YGL056C	YGL056C	YGL056C	Protein SDS23	SDS23;YGL056C	>YGL056C SDS23 SGDID:S000003024, Chr VII from 397624-396041, reverse complement, Verified ORF, One of two S. cerevisiae homologs (Sds23p and Sds24p) of the S. pombe Sds23 protein, which is implicated in APC/cyclosome regulation; involved in cell separatio	P53172;Q6B1R7	YGL056C	PF00571	CBS	CBS domain pair		GO:0005634;GO:0005737;GO:0043226;GO:0043227;GO:0043229;GO:0043231;GO:0044424;GO:0044464	nucleus;cytoplasm;organelle;membrane-bounded organelle;intracellular organelle;intracellular membrane-bounded organelle;intracellular part;cell part	GO:0005488;GO:0005515	binding;protein binding	GO:0000920;GO:0009987;GO:0032506	cell separation during cytokinesis;cellular process;cytokinetic process	sce:YGL056C				1	74.5847	1	S	SSRMANSPVLKSS				0.0634637	30.01
MEDIUM	610	ELM1	609	745;937	776;777	777	Phosphoserine	3117;3381	3703;3704;4005;4006	8630	21053	20100319_Y_elm&fus_ZrO-06	4997	8630	21053	20100319_Y_elm&fus_ZrO-06	4997	YKL129C;YMR109W	YKL129C;YMR109W	YMR109W	Myosin-3;Class I unconventional myosin MYO3;Type I myosin MYO3;Actin-dependent myosin-I MYO3;Myosin-5;Class I unconventional myosin MYO5;Type I myosin MYO5;Actin-dependent myosin-I MYO5	MYO3;YKL129C;MYO5;YMR109W;YM9718.08	>YKL129C MYO3 SGDID:S000001612, Chr XI from 200163-196348, reverse complement, Verified ORF, One of two type I myosins; localizes to actin cortical patches; deletion of MYO3 has little effect on growth, but myo3 myo5 double deletion causes severe defects	P36006;Q04439	YKL129C;YMR109W	PF00063;PF06017;PF00018;PF00063;PF06017;PF00018	Myosin_head;Myosin_TH1;SH3_1;Myosin_head;Myosin_TH1;SH3_1	Myosin head (motor domain);Myosin tail;SH3 domain;Myosin head (motor domain);Myosin tail;SH3 domain	1RUW;1VA7;2BTT;1YP5;1ZUY	GO:0016459;GO:0030479;GO:0032991;GO:0043234;GO:0044422;GO:0044424;GO:0044430;GO:0044444;GO:0044446;GO:0044448;GO:0044464;GO:0016459;GO:0030427;GO:0030479;GO:0032991;GO:0043234;GO:0043332;GO:0044422;GO:0044424;GO:0044430;GO:0044444;GO:0044446;GO:0044448;GO:0044463;GO:0044464	myosin complex;actin cortical patch;macromolecular complex;protein complex;organelle part;intracellular part;cytoskeletal part;cytoplasmic part;intracellular organelle part;cell cortex part;cell part;myosin complex;site of polarized growth	GO:0000146;GO:0000166;GO:0001882;GO:0001883;GO:0003774;GO:0003779;GO:0003824;GO:0005488;GO:0005515;GO:0005524;GO:0008092;GO:0016462;GO:0016787;GO:0016817;GO:0016818;GO:0017022;GO:0017076;GO:0017111;GO:0030554;GO:0032553;GO:0032555;GO:0032559;GO:0000146;GO:0000166;GO:0001882;GO:0001883;GO:0003774;GO:0003779;GO:0003824;GO:0005488;GO:0005515;GO:0005524;GO:0008092;GO:0016462;GO:0016787;GO:0016817;GO:…	microfilament motor activity;nucleotide binding;nucleoside binding;purine nucleoside binding;motor activity;actin binding;catalytic activity;binding;protein binding;ATP binding;cytoskeletal protein binding;pyrophosphatase activity;hydrolase activity	GO:0000003;GO:0000282;GO:0006810;GO:0006887;GO:0006897;GO:0006950;GO:0006970;GO:0007047;GO:0007105;GO:0007114;GO:0007121;GO:0007163;GO:0009628;GO:0009987;GO:0010324;GO:0016043;GO:0016044;GO:0016192;GO:0019954;GO:0030010;GO:0032505;GO:0032506;GO:0032940;GO:0045229;GO:0046903;GO:0050896;GO:0051179;GO:0051234;GO:0051641;GO:0051649;GO:0051666;GO:0070882;GO:0000003;GO:0000282;GO:0006810;GO:0006887;GO:…	reproduction;cellular bud site selection;transport;exocytosis;endocytosis;response to stress;response to osmotic stress;cell wall organization;cytokinesis, site selection;cell budding;bipolar cellular bud site selection	sce:YKL129C;sce:YMR109W				0.999944	42.5525	1	S	KERRSMSLLGYRA	CAMK2	CAMK2	0.042	0.00161468	30.47
HIGH	610	FUS3	609	745;937	776;777	777	Phosphoserine	3117;3381	3703;3704;4005;4006	8630	21053	20100319_Y_elm&fus_ZrO-06	4997	8630	21053	20100319_Y_elm&fus_ZrO-06	4997	YKL129C;YMR109W	YKL129C;YMR109W	YMR109W	Myosin-3;Class I unconventional myosin MYO3;Type I myosin MYO3;Actin-dependent myosin-I MYO3;Myosin-5;Class I unconventional myosin MYO5;Type I myosin MYO5;Actin-dependent myosin-I MYO5	MYO3;YKL129C;MYO5;YMR109W;YM9718.08	>YKL129C MYO3 SGDID:S000001612, Chr XI from 200163-196348, reverse complement, Verified ORF, One of two type I myosins; localizes to actin cortical patches; deletion of MYO3 has little effect on growth, but myo3 myo5 double deletion causes severe defects	P36006;Q04439	YKL129C;YMR109W	PF00063;PF06017;PF00018;PF00063;PF06017;PF00018	Myosin_head;Myosin_TH1;SH3_1;Myosin_head;Myosin_TH1;SH3_1	Myosin head (motor domain);Myosin tail;SH3 domain;Myosin head (motor domain);Myosin tail;SH3 domain	1RUW;1VA7;2BTT;1YP5;1ZUY	GO:0016459;GO:0030479;GO:0032991;GO:0043234;GO:0044422;GO:0044424;GO:0044430;GO:0044444;GO:0044446;GO:0044448;GO:0044464;GO:0016459;GO:0030427;GO:0030479;GO:0032991;GO:0043234;GO:0043332;GO:0044422;GO:0044424;GO:0044430;GO:0044444;GO:0044446;GO:0044448;GO:0044463;GO:0044464	myosin complex;actin cortical patch;macromolecular complex;protein complex;organelle part;intracellular part;cytoskeletal part;cytoplasmic part;intracellular organelle part;cell cortex part;cell part;myosin complex;site of polarized growth	GO:0000146;GO:0000166;GO:0001882;GO:0001883;GO:0003774;GO:0003779;GO:0003824;GO:0005488;GO:0005515;GO:0005524;GO:0008092;GO:0016462;GO:0016787;GO:0016817;GO:0016818;GO:0017022;GO:0017076;GO:0017111;GO:0030554;GO:0032553;GO:0032555;GO:0032559;GO:0000146;GO:0000166;GO:0001882;GO:0001883;GO:0003774;GO:0003779;GO:0003824;GO:0005488;GO:0005515;GO:0005524;GO:0008092;GO:0016462;GO:0016787;GO:0016817;GO:…	microfilament motor activity;nucleotide binding;nucleoside binding;purine nucleoside binding;motor activity;actin binding;catalytic activity;binding;protein binding;ATP binding;cytoskeletal protein binding;pyrophosphatase activity;hydrolase activity	GO:0000003;GO:0000282;GO:0006810;GO:0006887;GO:0006897;GO:0006950;GO:0006970;GO:0007047;GO:0007105;GO:0007114;GO:0007121;GO:0007163;GO:0009628;GO:0009987;GO:0010324;GO:0016043;GO:0016044;GO:0016192;GO:0019954;GO:0030010;GO:0032505;GO:0032506;GO:0032940;GO:0045229;GO:0046903;GO:0050896;GO:0051179;GO:0051234;GO:0051641;GO:0051649;GO:0051666;GO:0070882;GO:0000003;GO:0000282;GO:0006810;GO:0006887;GO:…	reproduction;cellular bud site selection;transport;exocytosis;endocytosis;response to stress;response to osmotic stress;cell wall organization;cytokinesis, site selection;cell budding;bipolar cellular bud site selection	sce:YKL129C;sce:YMR109W				0.999944	42.5525	1	S	KERRSMSLLGYRA	CAMK2	CAMK2	0.042	0.00161468	30.47
HIGH	1439	STE20	85	98	437	437	Phosphoserine	2891	3212	5558	15298	yeast1_scx09_2	1461	5558	15298	yeast1_scx09_2	1461	YBL007C	YBL007C	YBL007C	Actin cytoskeleton-regulatory complex protein SLA1	SLA1;YBL007C;YBL0321	>YBL007C SLA1 SGDID:S000000103, Chr II from 216369-212635, reverse complement, Verified ORF, Cytoskeletal protein binding protein required for assembly of the cortical actin cytoskeleton; interacts with proteins regulating actin dynamics and proteins requ	P32790	YBL007C	PF08226;PF00018;PF03983	DUF1720;SH3_1;SHD1	Domain of unknown function (DUF1720);SH3 domain;SLA1 homology domain 1, SHD1	1SSH;1Z9Z;2HBP;2JT4;2V1Q	GO:0005634;GO:0005886;GO:0010008;GO:0016020;GO:0030427;GO:0030479;GO:0031090;GO:0043226;GO:0043227;GO:0043229;GO:0043231;GO:0043332;GO:0044422;GO:0044424;GO:0044430;GO:0044440;GO:0044444;GO:0044446;GO:0044448;GO:0044463;GO:0044464	nucleus;plasma membrane;endosome membrane;membrane;site of polarized growth;actin cortical patch;organelle membrane;organelle;membrane-bounded organelle;intracellular organelle;intracellular membrane-bounded organelle;mating projection tip;organelle part;intracellular part;cytoskeletal part;endosomal part;cytoplasmic part;intracellular organelle part;cell cortex part;cell projection part;cell part	GO:0003779;GO:0005488;GO:0005515;GO:0008092;GO:0030674;GO:0032182;GO:0042802;GO:0043130	actin binding;binding;protein binding;cytoskeletal protein binding;protein binding, bridging;small conjugating protein binding;identical protein binding;ubiquitin binding	GO:0000003;GO:0000147;GO:0000282;GO:0006810;GO:0006897;GO:0006996;GO:0007010;GO:0007015;GO:0007047;GO:0007105;GO:0007114;GO:0007121;GO:0007163;GO:0009987;GO:0010324;GO:0010926;GO:0016043;GO:0016044;GO:0016192;GO:0019954;GO:0022607;GO:0030010;GO:0030029;GO:0030036;GO:0030865;GO:0030866;GO:0032505;GO:0032506;GO:0045229;GO:0051234	reproduction;actin cortical patch assembly;cellular bud site selection;transport;endocytosis;organelle organization;cytoskeleton organization;actin filament organization;cell wall organization;cytokinesis, site selection;cell budding;bipolar cellular bud site selection;establishment or maintenance of cell polarity;cellular process;membrane invagination;anatomical structure formation;cellular comp…	sce:YBL007C				0.999975	46.2632	1	S	KKNFTKSPSRSRS	CDK1;CDK2;GSK3	CDK2	0.0057	0.00807546	31.53
HIGH	2931	STE20	1577	1392	240	240	Phosphothreonine; by CAK	4758	5295	9097	24796	yeast1_scx05	3409	9097	24796	yeast1_scx05	3409	YPR161C	YPR161C	YPR161C	Serine/threonine-protein kinase BUR1;Bypass UAS requirement protein 1;Suppressor of GPA1-Vall50 mutation protein 1	SGV1;BUR1;YPR161C;P9584.8	>YPR161C SGV1 SGDID:S000006365, Chr XVI from 866418-864445, reverse complement, Verified ORF, Cyclin (Bur2p)-dependent protein kinase that functions in transcriptional regulation; phosphorylates the carboxy-terminal domain of Rpo21p, which is the largest	P23293	YPR161C	PF00069	Pkinase	Protein kinase domain		GO:0005634;GO:0043226;GO:0043227;GO:0043229;GO:0043231;GO:0044424;GO:0044464	nucleus;organelle;membrane-bounded organelle;intracellular organelle;intracellular membrane-bounded organelle;intracellular part;cell part	GO:0000166;GO:0001882;GO:0001883;GO:0003824;GO:0004672;GO:0004674;GO:0004693;GO:0005488;GO:0005515;GO:0005524;GO:0008353;GO:0016301;GO:0016740;GO:0016772;GO:0016773;GO:0017076;GO:0030554;GO:0032553;GO:0032555;GO:0032559	nucleotide binding;nucleoside binding;purine nucleoside binding;catalytic activity;protein kinase activity;protein serine/threonine kinase activity;cyclin-dependent protein kinase activity;binding;protein binding;ATP binding;RNA polymerase II carboxy-terminal domain kinase activity;kinase activity;transferase activity;transferase activity, transferring phosphorus-containing groups;phosphotransfer…	GO:0006139;GO:0006350;GO:0006464;GO:0006468;GO:0006793;GO:0006796;GO:0008152;GO:0009058;GO:0009059;GO:0009987;GO:0016310;GO:0019538;GO:0034645;GO:0034960;GO:0034961;GO:0043170;GO:0043283;GO:0043284;GO:0043412;GO:0043687;GO:0044237;GO:0044238;GO:0044249;GO:0044260;GO:0044267	nucleobase, nucleoside, nucleotide and nucleic acid metabolic process;transcription;protein modification process;protein amino acid phosphorylation;phosphorus metabolic process;phosphate metabolic process;metabolic process;biosynthetic process;macromolecule biosynthetic process;cellular process;phosphorylation;protein metabolic process;cellular macromolecule biosynthetic process;cellular biopolym…	sce:YPR161C			K07760	0.999655	34.7595	1	T	GSGAKYTSVVVTR				0.0786155	31.54
HIGH	2081	STE20	727	826	467	467	Phosphoserine	3631	4038	6882	18659	yeast1_scx05	2458	6882	18659	yeast1_scx05	2458	YKL112W	YKL112W	YKL112W	Transcription factor BAF1;ARS-binding factor 1;Bidirectionally acting factor;SFB-B;DNA replication enhancer-binding protein OBF1	BAF1;ABF1;OBF1;YKL112W;YKL505	>YKL112W ABF1 SGDID:S000001595, Chr XI from 226214-228409, Verified ORF, "DNA binding protein with possible chromatin-reorganizing activity involved in transcriptional activation, gene silencing, and DNA replication and repair"	P14164	YKL112W	PF04684	BAF1_ABF1	BAF1 / ABF1 chromatin reorganising factor		GO:0000109;GO:0000113;GO:0000785;GO:0000790;GO:0032991;GO:0043234;GO:0044422;GO:0044424;GO:0044427;GO:0044428;GO:0044446;GO:0044454;GO:0044464	nucleotide-excision repair complex;nucleotide-excision repair factor 4 complex;chromatin;nuclear chromatin;macromolecular complex;protein complex;organelle part;intracellular part;chromosomal part;nuclear part;intracellular organelle part;nuclear chromosome part;cell part	GO:0003676;GO:0003677;GO:0003682;GO:0003688;GO:0005488;GO:0008270;GO:0008301;GO:0016563;GO:0016564;GO:0030528;GO:0043167;GO:0043169;GO:0043565;GO:0046872;GO:0046914	nucleic acid binding;DNA binding;chromatin binding;DNA replication origin binding;binding;zinc ion binding;DNA bending activity;transcription activator activity;transcription repressor activity;transcription regulator activity;ion binding;cation binding;sequence-specific DNA binding;metal ion binding;transition metal ion binding	GO:0000122;GO:0000715;GO:0006139;GO:0006259;GO:0006260;GO:0006325;GO:0006338;GO:0006342;GO:0006350;GO:0006355;GO:0006357;GO:0006996;GO:0008152;GO:0009058;GO:0009059;GO:0009889;GO:0009890;GO:0009891;GO:0009892;GO:0009893;GO:0009987;GO:0010468;GO:0010556;GO:0010557;GO:0010558;GO:0010604;GO:0010605;GO:0010628;GO:0010629;GO:0016043;GO:0016458;GO:0016481;GO:0016568;GO:0019219;GO:0019222;GO:0030466;GO:…	negative regulation of transcription from RNA polymerase II promoter;nucleotide-excision repair, DNA damage recognition;nucleobase, nucleoside, nucleotide and nucleic acid metabolic process;DNA metabolic process;DNA replication;establishment or maintenance of chromatin architecture;chromatin remodeling;chromatin silencing;transcription;regulation of transcription, DNA-dependent;regulation of tran…	sce:YKL112W			K09249	0.996184	24.1683	1	S	TNLRSNSIDYAKH	CAMK2	CAMK2	0.042	0.218101	31.81
MEDIUM	4108	SNF1	1142	1091;1345	776;777	776	Phosphoserine	5524;5930	6790;7285;7286	17009	43539	yeast_tpk_MO05	7207	17009	43539	yeast_tpk_MO05	7207	YKL129C;YMR109W	YKL129C;YMR109W	YKL129C	Myosin-3;Class I unconventional myosin MYO3;Type I myosin MYO3;Actin-dependent myosin-I MYO3;Myosin-5;Class I unconventional myosin MYO5;Type I myosin MYO5;Actin-dependent myosin-I MYO5	MYO3;YKL129C;MYO5;YMR109W;YM9718.08	>YKL129C MYO3 SGDID:S000001612, Chr XI from 200163-196348, reverse complement, Verified ORF, One of two type I myosins; localizes to actin cortical patches; deletion of MYO3 has little effect on growth, but myo3 myo5 double deletion causes severe defects	P36006;Q04439	YKL129C;YMR109W	PF00063;PF06017;PF00018;PF00063;PF06017;PF00018	Myosin_head;Myosin_TH1;SH3_1;Myosin_head;Myosin_TH1;SH3_1	Myosin head (motor domain);Myosin tail;SH3 domain;Myosin head (motor domain);Myosin tail;SH3 domain	1RUW;1VA7;2BTT;1YP5;1ZUY	GO:0016459;GO:0030479;GO:0032991;GO:0043234;GO:0044422;GO:0044424;GO:0044430;GO:0044444;GO:0044446;GO:0044448;GO:0044464;GO:0016459;GO:0030427;GO:0030479;GO:0032991;GO:0043234;GO:0043332;GO:0044422;GO:0044424;GO:0044430;GO:0044444;GO:0044446;GO:0044448;GO:0044463;GO:0044464	myosin complex;actin cortical patch;macromolecular complex;protein complex;organelle part;intracellular part;cytoskeletal part;cytoplasmic part;intracellular organelle part;cell cortex part;cell part;myosin complex;site of polarized growth	GO:0000146;GO:0000166;GO:0001882;GO:0001883;GO:0003774;GO:0003779;GO:0003824;GO:0005488;GO:0005515;GO:0005524;GO:0008092;GO:0016462;GO:0016787;GO:0016817;GO:0016818;GO:0017022;GO:0017076;GO:0017111;GO:0030554;GO:0032553;GO:0032555;GO:0032559;GO:0000146;GO:0000166;GO:0001882;GO:0001883;GO:0003774;GO:0003779;GO:0003824;GO:0005488;GO:0005515;GO:0005524;GO:0008092;GO:0016462;GO:0016787;GO:0016817;GO:…	microfilament motor activity;nucleotide binding;nucleoside binding;purine nucleoside binding;motor activity;actin binding;catalytic activity;binding;protein binding;ATP binding;cytoskeletal protein binding;pyrophosphatase activity;hydrolase activity	GO:0000003;GO:0000282;GO:0006810;GO:0006887;GO:0006897;GO:0006950;GO:0006970;GO:0007047;GO:0007105;GO:0007114;GO:0007121;GO:0007163;GO:0009628;GO:0009987;GO:0010324;GO:0016043;GO:0016044;GO:0016192;GO:0019954;GO:0030010;GO:0032505;GO:0032506;GO:0032940;GO:0045229;GO:0046903;GO:0050896;GO:0051179;GO:0051234;GO:0051641;GO:0051649;GO:0051666;GO:0070882;GO:0000003;GO:0000282;GO:0006810;GO:0006887;GO:…	reproduction;cellular bud site selection;transport;exocytosis;endocytosis;response to stress;response to osmotic stress;cell wall organization;cytokinesis, site selection;cell budding;bipolar cellular bud site selection	sce:YKL129C;sce:YMR109W				0.999889	39.5422	1	S	KERRSMSLLGYRA	CAMK2	CAMK2	0.042	0.0241664	31.9
HIGH	4108	TPK2	1142	1091;1345	776;777	776	Phosphoserine	5524;5930	6790;7285;7286	17009	43539	yeast_tpk_MO05	7207	17009	43539	yeast_tpk_MO05	7207	YKL129C;YMR109W	YKL129C;YMR109W	YKL129C	Myosin-3;Class I unconventional myosin MYO3;Type I myosin MYO3;Actin-dependent myosin-I MYO3;Myosin-5;Class I unconventional myosin MYO5;Type I myosin MYO5;Actin-dependent myosin-I MYO5	MYO3;YKL129C;MYO5;YMR109W;YM9718.08	>YKL129C MYO3 SGDID:S000001612, Chr XI from 200163-196348, reverse complement, Verified ORF, One of two type I myosins; localizes to actin cortical patches; deletion of MYO3 has little effect on growth, but myo3 myo5 double deletion causes severe defects	P36006;Q04439	YKL129C;YMR109W	PF00063;PF06017;PF00018;PF00063;PF06017;PF00018	Myosin_head;Myosin_TH1;SH3_1;Myosin_head;Myosin_TH1;SH3_1	Myosin head (motor domain);Myosin tail;SH3 domain;Myosin head (motor domain);Myosin tail;SH3 domain	1RUW;1VA7;2BTT;1YP5;1ZUY	GO:0016459;GO:0030479;GO:0032991;GO:0043234;GO:0044422;GO:0044424;GO:0044430;GO:0044444;GO:0044446;GO:0044448;GO:0044464;GO:0016459;GO:0030427;GO:0030479;GO:0032991;GO:0043234;GO:0043332;GO:0044422;GO:0044424;GO:0044430;GO:0044444;GO:0044446;GO:0044448;GO:0044463;GO:0044464	myosin complex;actin cortical patch;macromolecular complex;protein complex;organelle part;intracellular part;cytoskeletal part;cytoplasmic part;intracellular organelle part;cell cortex part;cell part;myosin complex;site of polarized growth	GO:0000146;GO:0000166;GO:0001882;GO:0001883;GO:0003774;GO:0003779;GO:0003824;GO:0005488;GO:0005515;GO:0005524;GO:0008092;GO:0016462;GO:0016787;GO:0016817;GO:0016818;GO:0017022;GO:0017076;GO:0017111;GO:0030554;GO:0032553;GO:0032555;GO:0032559;GO:0000146;GO:0000166;GO:0001882;GO:0001883;GO:0003774;GO:0003779;GO:0003824;GO:0005488;GO:0005515;GO:0005524;GO:0008092;GO:0016462;GO:0016787;GO:0016817;GO:…	microfilament motor activity;nucleotide binding;nucleoside binding;purine nucleoside binding;motor activity;actin binding;catalytic activity;binding;protein binding;ATP binding;cytoskeletal protein binding;pyrophosphatase activity;hydrolase activity	GO:0000003;GO:0000282;GO:0006810;GO:0006887;GO:0006897;GO:0006950;GO:0006970;GO:0007047;GO:0007105;GO:0007114;GO:0007121;GO:0007163;GO:0009628;GO:0009987;GO:0010324;GO:0016043;GO:0016044;GO:0016192;GO:0019954;GO:0030010;GO:0032505;GO:0032506;GO:0032940;GO:0045229;GO:0046903;GO:0050896;GO:0051179;GO:0051234;GO:0051641;GO:0051649;GO:0051666;GO:0070882;GO:0000003;GO:0000282;GO:0006810;GO:0006887;GO:…	reproduction;cellular bud site selection;transport;exocytosis;endocytosis;response to stress;response to osmotic stress;cell wall organization;cytokinesis, site selection;cell budding;bipolar cellular bud site selection	sce:YKL129C;sce:YMR109W				0.999889	39.5422	1	S	KERRSMSLLGYRA	CAMK2	CAMK2	0.042	0.0241664	31.9
MEDIUM	3389	SNF1	423	392;1487	516;516	516	Phosphoserine	4220;6094	5187;7508;7509	12620	32970	yeast_tpk_MO04	2542	12621	32971	yeast_tpk_MO05-1	2064	YDL229W;YNL209W	YDL229W;YNL209W	YDL229W	Heat shock protein SSB1;Cold-inducible protein YG101;Heat shock protein SSB2	SSB1;YG101;YDL229W;SSB2;YNL209W;N1333	>YDL229W SSB1 SGDID:S000002388, Chr IV from 44066-45907, Verified ORF, Cytoplasmic ATPase that is a ribosome-associated molecular chaperone, functions with J-protein partner Zuo1p; may be involved in folding of newly-made polypeptide chains; member of the	P11484;Q05833;Q05834;P40150	YDL229W;YNL209W	PF00012;PF00012	HSP70;HSP70	Hsp70 protein;Hsp70 protein	3GL1	GO:0000267;GO:0001950;GO:0005625;GO:0005737;GO:0005844;GO:0030529;GO:0032991;GO:0044424;GO:0044464;GO:0000267;GO:0001950;GO:0005737;GO:0005844;GO:0030529;GO:0032991;GO:0044424;GO:0044464	cell fraction;plasma membrane enriched fraction;soluble fraction;cytoplasm;polysome;ribonucleoprotein complex;macromolecular complex;intracellular part;cell part;cell fraction;plasma membrane enriched fraction;cytoplasm;polysome;ribonucleoprotein complex	GO:0000166;GO:0001882;GO:0001883;GO:0003824;GO:0005488;GO:0005515;GO:0005516;GO:0005524;GO:0016462;GO:0016787;GO:0016817;GO:0016818;GO:0016887;GO:0017076;GO:0017111;GO:0030554;GO:0032553;GO:0032555;GO:0032559;GO:0051082;GO:0000166;GO:0001882;GO:0001883;GO:0003824;GO:0005488;GO:0005515;GO:0005524;GO:0016462;GO:0016787;GO:0016817;GO:0016818;GO:0016887;GO:0017076;GO:0017111;GO:0030554;GO:0032553;GO:…	nucleotide binding;nucleoside binding;purine nucleoside binding;catalytic activity;binding;protein binding;calmodulin binding;ATP binding;pyrophosphatase activity;hydrolase activity;hydrolase activity, acting on acid anhydrides	GO:0006415;GO:0006417;GO:0006448;GO:0006450;GO:0006457;GO:0006458;GO:0006950;GO:0008152;GO:0009889;GO:0009987;GO:0010468;GO:0010556;GO:0010608;GO:0016043;GO:0019222;GO:0019538;GO:0022411;GO:0031323;GO:0031326;GO:0032268;GO:0032984;GO:0034621;GO:0034623;GO:0034960;GO:0043170;GO:0043241;GO:0043283;GO:0043624;GO:0043933;GO:0044237;GO:0044238;GO:0044260;GO:0044267;GO:0050789;GO:0050794;GO:0050896;GO:…	translational termination;regulation of translation;regulation of translational elongation;regulation of translational fidelity;protein folding;'de novo' protein folding;response to stress;metabolic process;regulation of biosynthetic process	sce:YDL229W;sce:YNL209W				0.999696	35.1683	1	S	AVGRLSSEEIEKM	CAMK2;CHK1;PKD	PKD	0.020748	0.0586644	39.67
HIGH	3389	TPK2	423	392;1487	516;516	516	Phosphoserine	4220;6094	5187;7508;7509	12620	32970	yeast_tpk_MO04	2542	12621	32971	yeast_tpk_MO05-1	2064	YDL229W;YNL209W	YDL229W;YNL209W	YDL229W	Heat shock protein SSB1;Cold-inducible protein YG101;Heat shock protein SSB2	SSB1;YG101;YDL229W;SSB2;YNL209W;N1333	>YDL229W SSB1 SGDID:S000002388, Chr IV from 44066-45907, Verified ORF, Cytoplasmic ATPase that is a ribosome-associated molecular chaperone, functions with J-protein partner Zuo1p; may be involved in folding of newly-made polypeptide chains; member of the	P11484;Q05833;Q05834;P40150	YDL229W;YNL209W	PF00012;PF00012	HSP70;HSP70	Hsp70 protein;Hsp70 protein	3GL1	GO:0000267;GO:0001950;GO:0005625;GO:0005737;GO:0005844;GO:0030529;GO:0032991;GO:0044424;GO:0044464;GO:0000267;GO:0001950;GO:0005737;GO:0005844;GO:0030529;GO:0032991;GO:0044424;GO:0044464	cell fraction;plasma membrane enriched fraction;soluble fraction;cytoplasm;polysome;ribonucleoprotein complex;macromolecular complex;intracellular part;cell part;cell fraction;plasma membrane enriched fraction;cytoplasm;polysome;ribonucleoprotein complex	GO:0000166;GO:0001882;GO:0001883;GO:0003824;GO:0005488;GO:0005515;GO:0005516;GO:0005524;GO:0016462;GO:0016787;GO:0016817;GO:0016818;GO:0016887;GO:0017076;GO:0017111;GO:0030554;GO:0032553;GO:0032555;GO:0032559;GO:0051082;GO:0000166;GO:0001882;GO:0001883;GO:0003824;GO:0005488;GO:0005515;GO:0005524;GO:0016462;GO:0016787;GO:0016817;GO:0016818;GO:0016887;GO:0017076;GO:0017111;GO:0030554;GO:0032553;GO:…	nucleotide binding;nucleoside binding;purine nucleoside binding;catalytic activity;binding;protein binding;calmodulin binding;ATP binding;pyrophosphatase activity;hydrolase activity;hydrolase activity, acting on acid anhydrides	GO:0006415;GO:0006417;GO:0006448;GO:0006450;GO:0006457;GO:0006458;GO:0006950;GO:0008152;GO:0009889;GO:0009987;GO:0010468;GO:0010556;GO:0010608;GO:0016043;GO:0019222;GO:0019538;GO:0022411;GO:0031323;GO:0031326;GO:0032268;GO:0032984;GO:0034621;GO:0034623;GO:0034960;GO:0043170;GO:0043241;GO:0043283;GO:0043624;GO:0043933;GO:0044237;GO:0044238;GO:0044260;GO:0044267;GO:0050789;GO:0050794;GO:0050896;GO:…	translational termination;regulation of translation;regulation of translational elongation;regulation of translational fidelity;protein folding;'de novo' protein folding;response to stress;metabolic process;regulation of biosynthetic process	sce:YDL229W;sce:YNL209W				0.999696	35.1683	1	S	AVGRLSSEEIEKM	CAMK2;CHK1;PKD	PKD	0.020748	0.0586644	39.67
HIGH	1552	STE20	198	226	24	24	Phosphoserine	3366;3740	3747;4179;4180	7115	19265	yeast1_scx05	1896	7115	19265	yeast1_scx05	1896	YDL022W	YDL022W	YDL022W	Glycerol-3-phosphate dehydrogenase [NAD+] 1	GPD1;DAR1;HOR1;OSG1;YDL022W;D2830	>YDL022W GPD1 SGDID:S000002180, Chr IV from 411823-412998, Verified ORF, NAD-dependent glycerol-3-phosphate dehydrogenase, key enzyme of glycerol synthesis, essential for growth under osmotic stress; expression regulated by high-osmolarity glycerol respon	Q00055;Q6J5J2;Q6J5J5	YDL022W	PF07479;PF01210	NAD_Gly3P_dh_C;NAD_Gly3P_dh_N	NAD-dependent glycerol-3-phosphate dehydrogenase C-terminus;NAD-dependent glycerol-3-phosphate dehydrogenase N-terminus		GO:0005777;GO:0005829;GO:0009331;GO:0032991;GO:0042579;GO:0043226;GO:0043227;GO:0043229;GO:0043231;GO:0043234;GO:0044424;GO:0044444;GO:0044464	peroxisome;cytosol;glycerol-3-phosphate dehydrogenase complex;macromolecular complex;microbody;organelle;membrane-bounded organelle;intracellular organelle;intracellular membrane-bounded organelle;protein complex;intracellular part;cytoplasmic part;cell part	GO:0000166;GO:0003824;GO:0004367;GO:0005488;GO:0005515;GO:0016491;GO:0016614;GO:0016616;GO:0042802;GO:0042803;GO:0046983;GO:0048037;GO:0050662;GO:0051287	nucleotide binding;catalytic activity;glycerol-3-phosphate dehydrogenase (NAD+) activity;binding;protein binding;oxidoreductase activity;oxidoreductase activity, acting on CH-OH group of donors;oxidoreductase activity, acting on the CH-OH group of donors, NAD or NADP as acceptor;identical protein binding;protein homodimerization activity;protein dimerization activity;cofactor binding;coenzyme bin…	GO:0005975;GO:0006066;GO:0006071;GO:0006072;GO:0006116;GO:0006139;GO:0006732;GO:0006733;GO:0006734;GO:0006753;GO:0006766;GO:0006767;GO:0006769;GO:0006793;GO:0006796;GO:0006807;GO:0006973;GO:0008152;GO:0009056;GO:0009057;GO:0009117;GO:0009820;GO:0009987;GO:0016052;GO:0019362;GO:0019400;GO:0019405;GO:0019563;GO:0019674;GO:0019725;GO:0019748;GO:0019751;GO:0042592;GO:0043170;GO:0044237;GO:0044238;GO:…	carbohydrate metabolic process;cellular alcohol metabolic process;glycerol metabolic process;glycerol-3-phosphate metabolic process;NADH oxidation;nucleobase, nucleoside, nucleotide and nucleic acid metabolic process;coenzyme metabolic process;oxidoreduction coenzyme metabolic process;NADH metabolic process;nucleoside phosphate metabolic process;vitamin metabolic process;water-soluble vitamin met…					0.999866	38.7187	1	S	GRKRSSSSVSLKA	CAMK2;PKA;PKA/AKT	PKA/AKT	0.001764	2.98e-06	46.4
MEDIUM	4335	SNF1	1369	1294	593	593		702;5897	873;7248	2228	6167	yeast_tpk_MO09	2989	16934	43355	yeast_tpk_MO11	4403	YML075C	YML075C	YML075C	3-hydroxy-3-methylglutaryl-coenzyme A reductase 1	HMG1;YML075C	>YML075C HMG1 SGDID:S000004540, Chr XIII from 118898-115734, reverse complement, Verified ORF, One of two isozymes of HMG-CoA reductase that catalyzes the conversion of HMG-CoA to mevalonate, which is a rate-limiting step in sterol biosynthesis; localizes	P12683	YML075C	PF00368	HMG-CoA_red	Hydroxymethylglutaryl-coenzyme A reductase		GO:0005635;GO:0005789;GO:0016020;GO:0016021;GO:0031090;GO:0031224;GO:0031967;GO:0031975;GO:0044422;GO:0044424;GO:0044425;GO:0044428;GO:0044432;GO:0044444;GO:0044446;GO:0044464	nuclear envelope;endoplasmic reticulum membrane;membrane;integral to membrane;organelle membrane;intrinsic to membrane;organelle envelope;envelope;organelle part;intracellular part;membrane part;nuclear part;endoplasmic reticulum part;cytoplasmic part	GO:0000166;GO:0003824;GO:0004420;GO:0005488;GO:0005515;GO:0016491;GO:0016614;GO:0016616;GO:0048037;GO:0050661;GO:0050662	nucleotide binding;catalytic activity;hydroxymethylglutaryl-CoA reductase (NADPH) activity;binding;protein binding;oxidoreductase activity;oxidoreductase activity, acting on CH-OH group of donors	GO:0006066;GO:0006139;GO:0006629;GO:0006694;GO:0006695;GO:0006720;GO:0006732;GO:0006752;GO:0006753;GO:0006807;GO:0008152;GO:0008202;GO:0008203;GO:0008299;GO:0008610;GO:0009058;GO:0009116;GO:0009117;GO:0009119;GO:0009987;GO:0015936;GO:0016125;GO:0016126;GO:0033865;GO:0042278;GO:0044237;GO:0044238;GO:0044249;GO:0044255;GO:0046128;GO:0051186;GO:0055086;GO:0055114	alcohol metabolic process;nucleobase, nucleoside, nucleotide and nucleic acid metabolic process;lipid metabolic process;steroid biosynthetic process;cholesterol biosynthetic process;isoprenoid metabolic process;coenzyme metabolic process	sce:YML075C	ko00100	Biosynthesis of steroids	K00021	1	74.5847	1	S	DSRDIESLDKKIR				2.37e-08	64.78
HIGH	4335	TPK2	1369	1294	593	593		702;5897	873;7248	2228	6167	yeast_tpk_MO09	2989	16934	43355	yeast_tpk_MO11	4403	YML075C	YML075C	YML075C	3-hydroxy-3-methylglutaryl-coenzyme A reductase 1	HMG1;YML075C	>YML075C HMG1 SGDID:S000004540, Chr XIII from 118898-115734, reverse complement, Verified ORF, One of two isozymes of HMG-CoA reductase that catalyzes the conversion of HMG-CoA to mevalonate, which is a rate-limiting step in sterol biosynthesis; localizes	P12683	YML075C	PF00368	HMG-CoA_red	Hydroxymethylglutaryl-coenzyme A reductase		GO:0005635;GO:0005789;GO:0016020;GO:0016021;GO:0031090;GO:0031224;GO:0031967;GO:0031975;GO:0044422;GO:0044424;GO:0044425;GO:0044428;GO:0044432;GO:0044444;GO:0044446;GO:0044464	nuclear envelope;endoplasmic reticulum membrane;membrane;integral to membrane;organelle membrane;intrinsic to membrane;organelle envelope;envelope;organelle part;intracellular part;membrane part;nuclear part;endoplasmic reticulum part;cytoplasmic part	GO:0000166;GO:0003824;GO:0004420;GO:0005488;GO:0005515;GO:0016491;GO:0016614;GO:0016616;GO:0048037;GO:0050661;GO:0050662	nucleotide binding;catalytic activity;hydroxymethylglutaryl-CoA reductase (NADPH) activity;binding;protein binding;oxidoreductase activity;oxidoreductase activity, acting on CH-OH group of donors	GO:0006066;GO:0006139;GO:0006629;GO:0006694;GO:0006695;GO:0006720;GO:0006732;GO:0006752;GO:0006753;GO:0006807;GO:0008152;GO:0008202;GO:0008203;GO:0008299;GO:0008610;GO:0009058;GO:0009116;GO:0009117;GO:0009119;GO:0009987;GO:0015936;GO:0016125;GO:0016126;GO:0033865;GO:0042278;GO:0044237;GO:0044238;GO:0044249;GO:0044255;GO:0046128;GO:0051186;GO:0055086;GO:0055114	alcohol metabolic process;nucleobase, nucleoside, nucleotide and nucleic acid metabolic process;lipid metabolic process;steroid biosynthetic process;cholesterol biosynthetic process;isoprenoid metabolic process;coenzyme metabolic process	sce:YML075C	ko00100	Biosynthesis of steroids	K00021	1	74.5847	1	S	DSRDIESLDKKIR				2.37e-08	64.78
MEDIUM	1053	ELM1	1052	1220	800	800		987	1158	2412	5842	20100312_Y-sil-cont-05	6968	2412	5842	20100312_Y-sil-cont-05	6968	YPL147W	YPL147W	YPL147W	Peroxisomal long-chain fatty acid import protein 2;Peroxisomal ABC transporter 1	PXA1;PAL1;PAT2;SSH2;YPL147W;LPI1W;P2607	>YPL147W PXA1 SGDID:S000006068, Chr XVI from 273254-275866, Verified ORF, Subunit of a heterodimeric peroxisomal ATP-binding cassette transporter complex (Pxa1p-Pxa2p), required for import of long-chain fatty acids into peroxisomes; similarity to human ad	P41909	YPL147W	PF06472;PF00005	ABC_membrane_2;ABC_tran	ABC transporter transmembrane region 2;ABC transporter		GO:0005779;GO:0016021;GO:0031224;GO:0031231;GO:0031300;GO:0031301;GO:0044422;GO:0044424;GO:0044425;GO:0044438;GO:0044439;GO:0044444;GO:0044446;GO:0044464	integral to peroxisomal membrane;integral to membrane;intrinsic to membrane;intrinsic to peroxisomal membrane;intrinsic to organelle membrane;integral to organelle membrane;organelle part;intracellular part;membrane part;microbody part;peroxisomal part	GO:0000166;GO:0001882;GO:0001883;GO:0003824;GO:0005215;GO:0005488;GO:0005524;GO:0015399;GO:0015405;GO:0016462;GO:0016787;GO:0016817;GO:0016818;GO:0016820;GO:0016887;GO:0017076;GO:0017111;GO:0022804;GO:0022857;GO:0030554;GO:0032553;GO:0032555;GO:0032559;GO:0042623;GO:0042626;GO:0043492	nucleotide binding;nucleoside binding;purine nucleoside binding;catalytic activity;transporter activity;binding;ATP binding;primary active transmembrane transporter activity;P-P-bond-hydrolysis-driven transmembrane transporter activity	GO:0006810;GO:0006869;GO:0015718;GO:0015849;GO:0015908;GO:0046942;GO:0051234	transport;lipid transport;monocarboxylic acid transport;organic acid transport;fatty acid transport;carboxylic acid transport;establishment of localization	sce:YPL147W				1	60.6703	2	S	YRFNFISISQRPT				0.200765	3.62
MEDIUM	1054	ELM1	1053	1220	802	802		987	1158	2412	5842	20100312_Y-sil-cont-05	6968	2412	5842	20100312_Y-sil-cont-05	6968	YPL147W	YPL147W	YPL147W	Peroxisomal long-chain fatty acid import protein 2;Peroxisomal ABC transporter 1	PXA1;PAL1;PAT2;SSH2;YPL147W;LPI1W;P2607	>YPL147W PXA1 SGDID:S000006068, Chr XVI from 273254-275866, Verified ORF, Subunit of a heterodimeric peroxisomal ATP-binding cassette transporter complex (Pxa1p-Pxa2p), required for import of long-chain fatty acids into peroxisomes; similarity to human ad	P41909	YPL147W	PF06472;PF00005	ABC_membrane_2;ABC_tran	ABC transporter transmembrane region 2;ABC transporter		GO:0005779;GO:0016021;GO:0031224;GO:0031231;GO:0031300;GO:0031301;GO:0044422;GO:0044424;GO:0044425;GO:0044438;GO:0044439;GO:0044444;GO:0044446;GO:0044464	integral to peroxisomal membrane;integral to membrane;intrinsic to membrane;intrinsic to peroxisomal membrane;intrinsic to organelle membrane;integral to organelle membrane;organelle part;intracellular part;membrane part;microbody part;peroxisomal part	GO:0000166;GO:0001882;GO:0001883;GO:0003824;GO:0005215;GO:0005488;GO:0005524;GO:0015399;GO:0015405;GO:0016462;GO:0016787;GO:0016817;GO:0016818;GO:0016820;GO:0016887;GO:0017076;GO:0017111;GO:0022804;GO:0022857;GO:0030554;GO:0032553;GO:0032555;GO:0032559;GO:0042623;GO:0042626;GO:0043492	nucleotide binding;nucleoside binding;purine nucleoside binding;catalytic activity;transporter activity;binding;ATP binding;primary active transmembrane transporter activity;P-P-bond-hydrolysis-driven transmembrane transporter activity	GO:0006810;GO:0006869;GO:0015718;GO:0015849;GO:0015908;GO:0046942;GO:0051234	transport;lipid transport;monocarboxylic acid transport;organic acid transport;fatty acid transport;carboxylic acid transport;establishment of localization	sce:YPL147W				1	60.6703	2	S	FNFISISQRPTLI				0.200765	3.62
HIGH	1053	FUS3	1052	1220	800	800		987	1158	2412	5842	20100312_Y-sil-cont-05	6968	2412	5842	20100312_Y-sil-cont-05	6968	YPL147W	YPL147W	YPL147W	Peroxisomal long-chain fatty acid import protein 2;Peroxisomal ABC transporter 1	PXA1;PAL1;PAT2;SSH2;YPL147W;LPI1W;P2607	>YPL147W PXA1 SGDID:S000006068, Chr XVI from 273254-275866, Verified ORF, Subunit of a heterodimeric peroxisomal ATP-binding cassette transporter complex (Pxa1p-Pxa2p), required for import of long-chain fatty acids into peroxisomes; similarity to human ad	P41909	YPL147W	PF06472;PF00005	ABC_membrane_2;ABC_tran	ABC transporter transmembrane region 2;ABC transporter		GO:0005779;GO:0016021;GO:0031224;GO:0031231;GO:0031300;GO:0031301;GO:0044422;GO:0044424;GO:0044425;GO:0044438;GO:0044439;GO:0044444;GO:0044446;GO:0044464	integral to peroxisomal membrane;integral to membrane;intrinsic to membrane;intrinsic to peroxisomal membrane;intrinsic to organelle membrane;integral to organelle membrane;organelle part;intracellular part;membrane part;microbody part;peroxisomal part	GO:0000166;GO:0001882;GO:0001883;GO:0003824;GO:0005215;GO:0005488;GO:0005524;GO:0015399;GO:0015405;GO:0016462;GO:0016787;GO:0016817;GO:0016818;GO:0016820;GO:0016887;GO:0017076;GO:0017111;GO:0022804;GO:0022857;GO:0030554;GO:0032553;GO:0032555;GO:0032559;GO:0042623;GO:0042626;GO:0043492	nucleotide binding;nucleoside binding;purine nucleoside binding;catalytic activity;transporter activity;binding;ATP binding;primary active transmembrane transporter activity;P-P-bond-hydrolysis-driven transmembrane transporter activity	GO:0006810;GO:0006869;GO:0015718;GO:0015849;GO:0015908;GO:0046942;GO:0051234	transport;lipid transport;monocarboxylic acid transport;organic acid transport;fatty acid transport;carboxylic acid transport;establishment of localization	sce:YPL147W				1	60.6703	2	S	YRFNFISISQRPT				0.200765	3.62
HIGH	1054	FUS3	1053	1220	802	802		987	1158	2412	5842	20100312_Y-sil-cont-05	6968	2412	5842	20100312_Y-sil-cont-05	6968	YPL147W	YPL147W	YPL147W	Peroxisomal long-chain fatty acid import protein 2;Peroxisomal ABC transporter 1	PXA1;PAL1;PAT2;SSH2;YPL147W;LPI1W;P2607	>YPL147W PXA1 SGDID:S000006068, Chr XVI from 273254-275866, Verified ORF, Subunit of a heterodimeric peroxisomal ATP-binding cassette transporter complex (Pxa1p-Pxa2p), required for import of long-chain fatty acids into peroxisomes; similarity to human ad	P41909	YPL147W	PF06472;PF00005	ABC_membrane_2;ABC_tran	ABC transporter transmembrane region 2;ABC transporter		GO:0005779;GO:0016021;GO:0031224;GO:0031231;GO:0031300;GO:0031301;GO:0044422;GO:0044424;GO:0044425;GO:0044438;GO:0044439;GO:0044444;GO:0044446;GO:0044464	integral to peroxisomal membrane;integral to membrane;intrinsic to membrane;intrinsic to peroxisomal membrane;intrinsic to organelle membrane;integral to organelle membrane;organelle part;intracellular part;membrane part;microbody part;peroxisomal part	GO:0000166;GO:0001882;GO:0001883;GO:0003824;GO:0005215;GO:0005488;GO:0005524;GO:0015399;GO:0015405;GO:0016462;GO:0016787;GO:0016817;GO:0016818;GO:0016820;GO:0016887;GO:0017076;GO:0017111;GO:0022804;GO:0022857;GO:0030554;GO:0032553;GO:0032555;GO:0032559;GO:0042623;GO:0042626;GO:0043492	nucleotide binding;nucleoside binding;purine nucleoside binding;catalytic activity;transporter activity;binding;ATP binding;primary active transmembrane transporter activity;P-P-bond-hydrolysis-driven transmembrane transporter activity	GO:0006810;GO:0006869;GO:0015718;GO:0015849;GO:0015908;GO:0046942;GO:0051234	transport;lipid transport;monocarboxylic acid transport;organic acid transport;fatty acid transport;carboxylic acid transport;establishment of localization	sce:YPL147W				1	60.6703	2	S	FNFISISQRPTLI				0.200765	3.62
MEDIUM	699	ELM1	698	844	419	419		3470	4112	8903	21675	20100312_Y-sil-cont-04	2945	8903	21675	20100312_Y-sil-cont-04	2945	YLR258W	YLR258W	YLR258W	Glycogen [starch] synthase isoform 2	GSY2;YLR258W;L8479.8	>YLR258W GSY2 SGDID:S000004248, Chr XII from 660718-662835, Verified ORF, Glycogen synthase, similar to Gsy1p; expression induced by glucose limitation, nitrogen starvation, heat shock, and stationary phase; activity regulated by cAMP-dependent, Snf1p and	P27472	YLR258W	PF05693	Glycogen_syn	Glycogen synthase		GO:0005737;GO:0044424;GO:0044464	cytoplasm;intracellular part;cell part	GO:0003824;GO:0004373;GO:0005488;GO:0005515;GO:0008194;GO:0016740;GO:0016757;GO:0016758;GO:0035251;GO:0042802;GO:0046527	catalytic activity;glycogen (starch) synthase activity;binding;protein binding;UDP-glycosyltransferase activity;transferase activity;transferase activity, transferring glycosyl groups;transferase activity, transferring hexosyl groups	GO:0000271;GO:0005975;GO:0005976;GO:0005977;GO:0005978;GO:0006073;GO:0006091;GO:0006112;GO:0008152;GO:0009058;GO:0009059;GO:0009250;GO:0009987;GO:0015980;GO:0016051;GO:0033692;GO:0034637;GO:0034645;GO:0034960;GO:0034961;GO:0043170;GO:0043283;GO:0043284;GO:0044042;GO:0044237;GO:0044238;GO:0044249;GO:0044260;GO:0044262;GO:0044264	polysaccharide biosynthetic process;carbohydrate metabolic process;polysaccharide metabolic process;glycogen metabolic process;glycogen biosynthetic process;cellular glucan metabolic process;generation of precursor metabolites and energy	sce:YLR258W	ko00500;ko04910	Starch and sucrose metabolism;Insulin signaling pathway	K00693	1	54.0245	2	S	LGELLKSSDKVML	NEK6	NEK6	0.076	0.100444	3.9
MEDIUM	700	ELM1	699	844	420	420		3470	4112	8903	21675	20100312_Y-sil-cont-04	2945	8903	21675	20100312_Y-sil-cont-04	2945	YLR258W	YLR258W	YLR258W	Glycogen [starch] synthase isoform 2	GSY2;YLR258W;L8479.8	>YLR258W GSY2 SGDID:S000004248, Chr XII from 660718-662835, Verified ORF, Glycogen synthase, similar to Gsy1p; expression induced by glucose limitation, nitrogen starvation, heat shock, and stationary phase; activity regulated by cAMP-dependent, Snf1p and	P27472	YLR258W	PF05693	Glycogen_syn	Glycogen synthase		GO:0005737;GO:0044424;GO:0044464	cytoplasm;intracellular part;cell part	GO:0003824;GO:0004373;GO:0005488;GO:0005515;GO:0008194;GO:0016740;GO:0016757;GO:0016758;GO:0035251;GO:0042802;GO:0046527	catalytic activity;glycogen (starch) synthase activity;binding;protein binding;UDP-glycosyltransferase activity;transferase activity;transferase activity, transferring glycosyl groups;transferase activity, transferring hexosyl groups	GO:0000271;GO:0005975;GO:0005976;GO:0005977;GO:0005978;GO:0006073;GO:0006091;GO:0006112;GO:0008152;GO:0009058;GO:0009059;GO:0009250;GO:0009987;GO:0015980;GO:0016051;GO:0033692;GO:0034637;GO:0034645;GO:0034960;GO:0034961;GO:0043170;GO:0043283;GO:0043284;GO:0044042;GO:0044237;GO:0044238;GO:0044249;GO:0044260;GO:0044262;GO:0044264	polysaccharide biosynthetic process;carbohydrate metabolic process;polysaccharide metabolic process;glycogen metabolic process;glycogen biosynthetic process;cellular glucan metabolic process;generation of precursor metabolites and energy	sce:YLR258W	ko00500;ko04910	Starch and sucrose metabolism;Insulin signaling pathway	K00693	1	54.0245	2	S	GELLKSSDKVMLK	NEK6	NEK6	0.076	0.100444	3.9
HIGH	699	FUS3	698	844	419	419		3470	4112	8903	21675	20100312_Y-sil-cont-04	2945	8903	21675	20100312_Y-sil-cont-04	2945	YLR258W	YLR258W	YLR258W	Glycogen [starch] synthase isoform 2	GSY2;YLR258W;L8479.8	>YLR258W GSY2 SGDID:S000004248, Chr XII from 660718-662835, Verified ORF, Glycogen synthase, similar to Gsy1p; expression induced by glucose limitation, nitrogen starvation, heat shock, and stationary phase; activity regulated by cAMP-dependent, Snf1p and	P27472	YLR258W	PF05693	Glycogen_syn	Glycogen synthase		GO:0005737;GO:0044424;GO:0044464	cytoplasm;intracellular part;cell part	GO:0003824;GO:0004373;GO:0005488;GO:0005515;GO:0008194;GO:0016740;GO:0016757;GO:0016758;GO:0035251;GO:0042802;GO:0046527	catalytic activity;glycogen (starch) synthase activity;binding;protein binding;UDP-glycosyltransferase activity;transferase activity;transferase activity, transferring glycosyl groups;transferase activity, transferring hexosyl groups	GO:0000271;GO:0005975;GO:0005976;GO:0005977;GO:0005978;GO:0006073;GO:0006091;GO:0006112;GO:0008152;GO:0009058;GO:0009059;GO:0009250;GO:0009987;GO:0015980;GO:0016051;GO:0033692;GO:0034637;GO:0034645;GO:0034960;GO:0034961;GO:0043170;GO:0043283;GO:0043284;GO:0044042;GO:0044237;GO:0044238;GO:0044249;GO:0044260;GO:0044262;GO:0044264	polysaccharide biosynthetic process;carbohydrate metabolic process;polysaccharide metabolic process;glycogen metabolic process;glycogen biosynthetic process;cellular glucan metabolic process;generation of precursor metabolites and energy	sce:YLR258W	ko00500;ko04910	Starch and sucrose metabolism;Insulin signaling pathway	K00693	1	54.0245	2	S	LGELLKSSDKVML	NEK6	NEK6	0.076	0.100444	3.9
HIGH	700	FUS3	699	844	420	420		3470	4112	8903	21675	20100312_Y-sil-cont-04	2945	8903	21675	20100312_Y-sil-cont-04	2945	YLR258W	YLR258W	YLR258W	Glycogen [starch] synthase isoform 2	GSY2;YLR258W;L8479.8	>YLR258W GSY2 SGDID:S000004248, Chr XII from 660718-662835, Verified ORF, Glycogen synthase, similar to Gsy1p; expression induced by glucose limitation, nitrogen starvation, heat shock, and stationary phase; activity regulated by cAMP-dependent, Snf1p and	P27472	YLR258W	PF05693	Glycogen_syn	Glycogen synthase		GO:0005737;GO:0044424;GO:0044464	cytoplasm;intracellular part;cell part	GO:0003824;GO:0004373;GO:0005488;GO:0005515;GO:0008194;GO:0016740;GO:0016757;GO:0016758;GO:0035251;GO:0042802;GO:0046527	catalytic activity;glycogen (starch) synthase activity;binding;protein binding;UDP-glycosyltransferase activity;transferase activity;transferase activity, transferring glycosyl groups;transferase activity, transferring hexosyl groups	GO:0000271;GO:0005975;GO:0005976;GO:0005977;GO:0005978;GO:0006073;GO:0006091;GO:0006112;GO:0008152;GO:0009058;GO:0009059;GO:0009250;GO:0009987;GO:0015980;GO:0016051;GO:0033692;GO:0034637;GO:0034645;GO:0034960;GO:0034961;GO:0043170;GO:0043283;GO:0043284;GO:0044042;GO:0044237;GO:0044238;GO:0044249;GO:0044260;GO:0044262;GO:0044264	polysaccharide biosynthetic process;carbohydrate metabolic process;polysaccharide metabolic process;glycogen metabolic process;glycogen biosynthetic process;cellular glucan metabolic process;generation of precursor metabolites and energy	sce:YLR258W	ko00500;ko04910	Starch and sucrose metabolism;Insulin signaling pathway	K00693	1	54.0245	2	S	GELLKSSDKVMLK	NEK6	NEK6	0.076	0.100444	3.9
HIGH	2480	STE20	1126	1297	131	131	Phosphoserine	3301	3675	6255	17021	yeast1_scx09_2	840	6255	17021	yeast1_scx09_2	840	YOR352W	YOR352W	YOR352W	Uncharacterized protein YOR352W	YOR352W	>YOR352W YOR352W SGDID:S000005879, Chr XV from 997210-998241, Uncharacterized ORF, "Putative protein of unknown function; expression levels regulated by Arg5,6p; green fluorescent protein (GFP)-fusion protein localizes to the cytoplasm and nucleus"	Q08816	YOR352W					GO:0005634;GO:0005737;GO:0043226;GO:0043227;GO:0043229;GO:0043231;GO:0044424;GO:0044464	nucleus;cytoplasm;organelle;membrane-bounded organelle;intracellular organelle;intracellular membrane-bounded organelle;intracellular part;cell part					sce:YOR352W				0.926076	10.9807	1	S	SHPRRLSMSQQSK	AURORA-A;CAMK2;PKA;PKA/AKT	PKA/AKT	0.00111111	0.21233	5.48
HIGH	2010	STE20	656	724	33	33		3560	3960	6763	18356	yeast1_scx04	5219	6763	18356	yeast1_scx04	5219	YJL011C	YJL011C	YJL011C	DNA-directed RNA polymerase III subunit RPC9;RNA polymerase III subunit C17	RPC17;YJL011C;J1349	>YJL011C RPC17 SGDID:S000003548, Chr X from 414763-414278, reverse complement, Verified ORF, "RNA polymerase III subunit C17; physically interacts with C31, C11, and TFIIIB70; may be involved in the recruitment of pol III by the preinitiation complex"	P47076	YJL011C	PF09417	RNA_pol_III_C17	RNA polymerase III subunit C17	2CKZ	GO:0000428;GO:0005666;GO:0030880;GO:0032991;GO:0043234;GO:0044422;GO:0044424;GO:0044428;GO:0044446;GO:0044451;GO:0044464;GO:0055029	DNA-directed RNA polymerase complex;DNA-directed RNA polymerase III complex;RNA polymerase complex;macromolecular complex;protein complex;organelle part;intracellular part;nuclear part;intracellular organelle part;nucleoplasm part;cell part;nuclear DNA-directed RNA polymerase complex	GO:0000166;GO:0003824;GO:0003899;GO:0005488;GO:0016740;GO:0016772;GO:0016779;GO:0034062	nucleotide binding;catalytic activity;DNA-directed RNA polymerase activity;binding;transferase activity;transferase activity, transferring phosphorus-containing groups;nucleotidyltransferase activity;RNA polymerase activity	GO:0006352;GO:0006384;GO:0009987;GO:0010926;GO:0016043;GO:0022607;GO:0034621;GO:0034622;GO:0043933;GO:0065003;GO:0065004	transcription initiation;transcription initiation from RNA polymerase III promoter;cellular process;anatomical structure formation;cellular component organization;cellular component assembly;cellular macromolecular complex subunit organization;cellular macromolecular complex assembly;macromolecular complex subunit organization;macromolecular complex assembly;protein-DNA complex assembly	sce:YJL011C				1	54.0245	2	S	HLWDQKSLAALKK				0.24012	6.52
HIGH	2011	STE20	657	724	40	40		3560	3960	6763	18356	yeast1_scx04	5219	6763	18356	yeast1_scx04	5219	YJL011C	YJL011C	YJL011C	DNA-directed RNA polymerase III subunit RPC9;RNA polymerase III subunit C17	RPC17;YJL011C;J1349	>YJL011C RPC17 SGDID:S000003548, Chr X from 414763-414278, reverse complement, Verified ORF, "RNA polymerase III subunit C17; physically interacts with C31, C11, and TFIIIB70; may be involved in the recruitment of pol III by the preinitiation complex"	P47076	YJL011C	PF09417	RNA_pol_III_C17	RNA polymerase III subunit C17	2CKZ	GO:0000428;GO:0005666;GO:0030880;GO:0032991;GO:0043234;GO:0044422;GO:0044424;GO:0044428;GO:0044446;GO:0044451;GO:0044464;GO:0055029	DNA-directed RNA polymerase complex;DNA-directed RNA polymerase III complex;RNA polymerase complex;macromolecular complex;protein complex;organelle part;intracellular part;nuclear part;intracellular organelle part;nucleoplasm part;cell part;nuclear DNA-directed RNA polymerase complex	GO:0000166;GO:0003824;GO:0003899;GO:0005488;GO:0016740;GO:0016772;GO:0016779;GO:0034062	nucleotide binding;catalytic activity;DNA-directed RNA polymerase activity;binding;transferase activity;transferase activity, transferring phosphorus-containing groups;nucleotidyltransferase activity;RNA polymerase activity	GO:0006352;GO:0006384;GO:0009987;GO:0010926;GO:0016043;GO:0022607;GO:0034621;GO:0034622;GO:0043933;GO:0065003;GO:0065004	transcription initiation;transcription initiation from RNA polymerase III promoter;cellular process;anatomical structure formation;cellular component organization;cellular component assembly;cellular macromolecular complex subunit organization;cellular macromolecular complex assembly;macromolecular complex subunit organization;macromolecular complex assembly;protein-DNA complex assembly	sce:YJL011C				1	54.0245	2	S	LAALKKSRSKGKQ	NEK6;NIMA	NIMA	0.00174146	0.24012	6.52
HIGH	2239	STE20	885	1019	322	322		2886	3204	5546	15253	yeast1_scx10	1371	5546	15253	yeast1_scx10	1371	YML128C	YML128C	YML128C	Meiotic sister chromatid recombination protein 1	MSC1;YML128C;YM4987.07C	>YML128C MSC1 SGDID:S000004597, Chr XIII from 16677-15136, reverse complement, Verified ORF, Protein of unknown function; mutant is defective in directing meiotic recombination events to homologous chromatids; the authentic, non-tagged protein is detected	Q03104	YML128C	PF10281	Ish1	Putative stress-responsive nuclear envelope protein		GO:0000267;GO:0001950;GO:0005739;GO:0005783;GO:0043226;GO:0043227;GO:0043229;GO:0043231;GO:0044424;GO:0044444;GO:0044464	cell fraction;plasma membrane enriched fraction;mitochondrion;endoplasmic reticulum;organelle;membrane-bounded organelle;intracellular organelle;intracellular membrane-bounded organelle;intracellular part;cytoplasmic part;cell part			GO:0006139;GO:0006259;GO:0006310;GO:0007131;GO:0008152;GO:0009987;GO:0022402;GO:0034960;GO:0043170;GO:0043283;GO:0044237;GO:0044238;GO:0044260	nucleobase, nucleoside, nucleotide and nucleic acid metabolic process;DNA metabolic process;DNA recombination;reciprocal meiotic recombination;metabolic process;cellular process;cell cycle process;cellular biopolymer metabolic process;macromolecule metabolic process;biopolymer metabolic process;cellular metabolic process;primary metabolic process;cellular macromolecule metabolic process	sce:YML128C				0.879717	8.69666	1	S	FLTNLYSKFRGKT	CK1	CK1	0.143	0.18279	6.78
HIGH	2140	STE20	786	902	205	205	Phosphoserine	2069	2289	4055	11505	yeast1_scx09_2	2410	4055	11505	yeast1_scx09_2	2410	YLR075W	YLR075W	YLR075W	60S ribosomal protein L10;L9;Ubiquinol-cytochrome C reductase complex subunit VI-requiring protein	RPL10;GRC5;QSR1;YLR075W	>YLR075W RPL10 SGDID:S000004065, Chr XII from 282928-283593, Verified ORF, Protein component of the large (60S) ribosomal subunit, responsible for joining the 40S and 60S subunits; regulates translation initiation; has similarity to rat L10 ribosomal prot	P41805	YLR075W	PF00252	Ribosomal_L16	Ribosomal protein L16p/L10e	1K5Y;1S1I	GO:0015934;GO:0022625;GO:0030529;GO:0032991;GO:0033279;GO:0044422;GO:0044424;GO:0044444;GO:0044445;GO:0044446;GO:0044464	large ribosomal subunit;cytosolic large ribosomal subunit;ribonucleoprotein complex;macromolecular complex;ribosomal subunit;organelle part;intracellular part;cytoplasmic part;cytosolic part;intracellular organelle part;cell part	GO:0003735;GO:0005198;GO:0005488;GO:0005515	structural constituent of ribosome;structural molecule activity;binding;protein binding	GO:0000027;GO:0006415;GO:0009987;GO:0010926;GO:0016043;GO:0022411;GO:0022607;GO:0022618;GO:0032984;GO:0034621;GO:0034622;GO:0034623;GO:0042255;GO:0042257;GO:0043241;GO:0043624;GO:0043933;GO:0065003	ribosomal large subunit assembly;translational termination;cellular process;anatomical structure formation;cellular component organization;cellular component disassembly;cellular component assembly;ribonucleoprotein complex assembly;macromolecular complex disassembly;cellular macromolecular complex subunit organization;cellular macromolecular complex assembly;cellular macromolecular complex disas…	sce:YLR075W	ko03010	Ribosome	K02866	1	68.2583	1	S	FLSKKGSLENNIR	AURORA;CHK1;CK1;PKD	AURORA	0.020748	0.0718881	6.91
HIGH	2180	STE20	826	952	581	581		2422	2686	4744	13152	yeast1_scx12	2838	4744	13152	yeast1_scx12	2838	YLR318W	YLR318W	YLR318W	Telomerase reverse transcriptase;Telomerase catalytic subunit	EST2;YLR318W;L8543.12	>YLR318W EST2 SGDID:S000004310, Chr XII from 766542-769196, Verified ORF, Reverse transcriptase subunit of the telomerase holoenzyme, essential for telomerase core catalytic activity, involved in other aspects of telomerase assembly and function; mutation	Q06163	YLR318W					GO:0000333;GO:0000781;GO:0005697;GO:0005730;GO:0030529;GO:0032991;GO:0043226;GO:0043228;GO:0043229;GO:0043232;GO:0044422;GO:0044424;GO:0044427;GO:0044428;GO:0044446;GO:0044464	telomerase catalytic core complex;chromosome, telomeric region;telomerase holoenzyme complex;nucleolus;ribonucleoprotein complex;macromolecular complex;organelle;non-membrane-bounded organelle;intracellular organelle;intracellular non-membrane-bounded organelle;organelle part;intracellular part;chromosomal part;nuclear part;intracellular organelle part;cell part	GO:0003676;GO:0003677;GO:0003721;GO:0003723;GO:0003824;GO:0003964;GO:0005488;GO:0016740;GO:0016772;GO:0016779;GO:0034061;GO:0042162;GO:0043565	nucleic acid binding;DNA binding;telomeric template RNA reverse transcriptase activity;RNA binding;catalytic activity;RNA-directed DNA polymerase activity;binding;transferase activity;transferase activity, transferring phosphorus-containing groups;nucleotidyltransferase activity;DNA polymerase activity;telomeric DNA binding;sequence-specific DNA binding	GO:0000723;GO:0001302;GO:0006139;GO:0006259;GO:0006260;GO:0006278;GO:0006996;GO:0007004;GO:0007568;GO:0007569;GO:0008152;GO:0009058;GO:0009059;GO:0009987;GO:0010833;GO:0016043;GO:0032200;GO:0032502;GO:0034645;GO:0034960;GO:0034961;GO:0042592;GO:0043170;GO:0043283;GO:0043284;GO:0044237;GO:0044238;GO:0044249;GO:0044260;GO:0051276;GO:0060249;GO:0065007;GO:0065008	telomere maintenance;replicative cell aging;nucleobase, nucleoside, nucleotide and nucleic acid metabolic process;DNA metabolic process;DNA replication;RNA-dependent DNA replication;organelle organization;telomere maintenance via telomerase;aging;cell aging;metabolic process;biosynthetic process;macromolecule biosynthetic process;cellular process;telomere maintenance via telomere lengthening;cell…	sce:YLR318W			K11126	1	56.3085	1	S	FNVVNASRVPKPY				0.21233	7.08
MEDIUM	6213	STE7	627	803	23	23		196;558	245;688	4227	13231	20110713_Y-sil3-STE7&11-ZrO07	6372	1438	4857	20110721_Y-sil3-STE7&STE11-ZrO12_02	8495	YNL323W	YNL323W	YNL323W	Alkylphosphocholine resistance protein LEM3;Ro-sensitive 3;Brefeldin-A sensitivity protein 3	LEM3;BRE3;ROS3;YNL323W;N0333	>YNL323W LEM3 SGDID:S000005267, Chr XIV from 31943-33187, Verified ORF, "Membrane protein of the plasma membrane and ER, involved in translocation of phospholipids and alkylphosphocholine drugs across the plasma membrane"	P42838	YNL323W	PF03381	CDC50	LEM3 (ligand-effect modulator 3) family / CDC50 family		GO:0005783;GO:0005886;GO:0016020;GO:0016021;GO:0031224;GO:0043226;GO:0043227;GO:0043229;GO:0043231;GO:0044424;GO:0044425;GO:0044444;GO:0044464	endoplasmic reticulum;plasma membrane;membrane;integral to membrane;intrinsic to membrane;organelle;membrane-bounded organelle;intracellular organelle;intracellular membrane-bounded organelle;intracellular part;membrane part;cytoplasmic part;cell part	GO:0005488;GO:0005515	binding;protein binding	GO:0006810;GO:0006869;GO:0007154;GO:0007165;GO:0007166;GO:0009987;GO:0015914;GO:0016043;GO:0016044;GO:0034204;GO:0045332;GO:0050789;GO:0050794;GO:0051234;GO:0065007	transport;lipid transport;cell communication;signal transduction;cell surface receptor linked signal transduction;cellular process;phospholipid transport;cellular component organization;membrane organization;lipid translocation;phospholipid translocation	sce:YNL323W				0.650034	2.6891	1	S	DKGAIVSGDNPEE				4.74e-55	82.26
HIGH	6523	STE11	937	754	3	3		1373	1666	11659	35327	20110713_Y-sil3-STE7&11-ZrO02	5898	11659	35327	20110713_Y-sil3-STE7&11-ZrO02	5898	YNL013C	YNL013C	YNL013C	Putative uncharacterized protein YNL013C	YNL013C;N2854	>YNL013C YNL013C SGDID:S000004958, Chr XIV from 609511-609134, reverse complement, Dubious ORF, Dubious open reading frame unlikely to encode a protein, based on available experimental and comparative sequence data; partially overlaps the verified ORF HEF	P53979	YNL013C					GO:0016021;GO:0031224;GO:0044425;GO:0044464	integral to membrane;intrinsic to membrane;membrane part;cell part									0.994545	22.6086	2	T	____MLTSKIYKL	FHA2 Rad53p	FHA2 Rad53p	0.114	0.00264235	15.19
HIGH	3738	TPK2	772	702	54	54		3122	3836	9273	23875	yeast_tpk_scx10	5148	9273	23875	yeast_tpk_scx10	5148	YGL055W	YGL055W	YGL055W	Acyl-CoA desaturase 1;Stearoyl-CoA desaturase 1;Fatty acid desaturase 1	OLE1;YGL055W	>YGL055W OLE1 SGDID:S000003023, Chr VII from 398631-400163, Verified ORF, "Delta(9) fatty acid desaturase, required for monounsaturated fatty acid synthesis and for normal distribution of mitochondria"	P21147;Q6B1S0	YGL055W	PF00173;PF00487	Cyt-b5;FA_desaturase	Cytochrome b5-like Heme/Steroid binding domain;Fatty acid desaturase		GO:0005789;GO:0016020;GO:0016021;GO:0031090;GO:0031224;GO:0044422;GO:0044424;GO:0044425;GO:0044432;GO:0044444;GO:0044446;GO:0044464	endoplasmic reticulum membrane;membrane;integral to membrane;organelle membrane;intrinsic to membrane;organelle part;intracellular part;membrane part;endoplasmic reticulum part;cytoplasmic part;intracellular organelle part;cell part	GO:0003824;GO:0004768;GO:0005488;GO:0005506;GO:0005515;GO:0016491;GO:0016705;GO:0016717;GO:0020037;GO:0042802;GO:0043167;GO:0043169;GO:0046872;GO:0046906;GO:0046914	catalytic activity;stearoyl-CoA 9-desaturase activity;binding;iron ion binding;protein binding;oxidoreductase activity;oxidoreductase activity, acting on paired donors, with incorporation or reduction of molecular oxygen	GO:0000001;GO:0006082;GO:0006091;GO:0006629;GO:0006631;GO:0006633;GO:0006636;GO:0006810;GO:0006996;GO:0007005;GO:0008152;GO:0008610;GO:0009058;GO:0009987;GO:0016043;GO:0016053;GO:0019752;GO:0022900;GO:0032787;GO:0033559;GO:0042180;GO:0043436;GO:0044237;GO:0044238;GO:0044249;GO:0044255;GO:0046394;GO:0048308;GO:0048311;GO:0051179;GO:0051234;GO:0051640;GO:0051641;GO:0051646;GO:0055114	mitochondrion inheritance;organic acid metabolic process;generation of precursor metabolites and energy;lipid metabolic process;fatty acid metabolic process;fatty acid biosynthetic process;unsaturated fatty acid biosynthetic process;transport	sce:YGL055W	ko01040;ko03320	Biosynthesis of unsaturated fatty acids;PPAR signaling pathway	K00507	0.974871	15.8849	2	S	IVNGFGSLMGSKE	GSK3	GSK3	0.081	0.0130011	16.85
HIGH	3739	TPK2	773	702	63	63		3122	3836	9273	23875	yeast_tpk_scx10	5148	9273	23875	yeast_tpk_scx10	5148	YGL055W	YGL055W	YGL055W	Acyl-CoA desaturase 1;Stearoyl-CoA desaturase 1;Fatty acid desaturase 1	OLE1;YGL055W	>YGL055W OLE1 SGDID:S000003023, Chr VII from 398631-400163, Verified ORF, "Delta(9) fatty acid desaturase, required for monounsaturated fatty acid synthesis and for normal distribution of mitochondria"	P21147;Q6B1S0	YGL055W	PF00173;PF00487	Cyt-b5;FA_desaturase	Cytochrome b5-like Heme/Steroid binding domain;Fatty acid desaturase		GO:0005789;GO:0016020;GO:0016021;GO:0031090;GO:0031224;GO:0044422;GO:0044424;GO:0044425;GO:0044432;GO:0044444;GO:0044446;GO:0044464	endoplasmic reticulum membrane;membrane;integral to membrane;organelle membrane;intrinsic to membrane;organelle part;intracellular part;membrane part;endoplasmic reticulum part;cytoplasmic part;intracellular organelle part;cell part	GO:0003824;GO:0004768;GO:0005488;GO:0005506;GO:0005515;GO:0016491;GO:0016705;GO:0016717;GO:0020037;GO:0042802;GO:0043167;GO:0043169;GO:0046872;GO:0046906;GO:0046914	catalytic activity;stearoyl-CoA 9-desaturase activity;binding;iron ion binding;protein binding;oxidoreductase activity;oxidoreductase activity, acting on paired donors, with incorporation or reduction of molecular oxygen	GO:0000001;GO:0006082;GO:0006091;GO:0006629;GO:0006631;GO:0006633;GO:0006636;GO:0006810;GO:0006996;GO:0007005;GO:0008152;GO:0008610;GO:0009058;GO:0009987;GO:0016043;GO:0016053;GO:0019752;GO:0022900;GO:0032787;GO:0033559;GO:0042180;GO:0043436;GO:0044237;GO:0044238;GO:0044249;GO:0044255;GO:0046394;GO:0048308;GO:0048311;GO:0051179;GO:0051234;GO:0051640;GO:0051641;GO:0051646;GO:0055114	mitochondrion inheritance;organic acid metabolic process;generation of precursor metabolites and energy;lipid metabolic process;fatty acid metabolic process;fatty acid biosynthetic process;unsaturated fatty acid biosynthetic process;transport	sce:YGL055W	ko01040;ko03320	Biosynthesis of unsaturated fatty acids;PPAR signaling pathway	K00507	0.999369	31.8831	2	S	GSKEMVSVEFDKK				0.0130011	16.85
MEDIUM	6832	KSS1	198	301	572	572		1290	1670	5965	12979	20100421_Y-sil-Kss&ksp-MO-06	4841	5965	12979	20100421_Y-sil-Kss&ksp-MO-06	4841	YGL205W	YGL205W	YGL205W	Acyl-coenzyme A oxidase	POX1;FOX1;YGL205W	>YGL205W POX1 SGDID:S000003173, Chr VII from 108162-110408, Verified ORF, "Fatty-acyl coenzyme A oxidase, involved in the fatty acid beta-oxidation pathway; localized to the peroxisomal matrix"	P13711	YGL205W	PF01756;PF02770	ACOX;Acyl-CoA_dh_M	Acyl-CoA oxidase;Acyl-CoA dehydrogenase, middle domain		GO:0005777;GO:0042579;GO:0043226;GO:0043227;GO:0043229;GO:0043231;GO:0044424;GO:0044444;GO:0044464	peroxisome;microbody;organelle;membrane-bounded organelle;intracellular organelle;intracellular membrane-bounded organelle;intracellular part;cytoplasmic part;cell part	GO:0000166;GO:0001882;GO:0001883;GO:0003824;GO:0003995;GO:0003997;GO:0005488;GO:0005515;GO:0009055;GO:0016491;GO:0016627;GO:0016634;GO:0017076;GO:0030554;GO:0048037;GO:0050660;GO:0050662	nucleotide binding;nucleoside binding;purine nucleoside binding;catalytic activity;acyl-CoA dehydrogenase activity;acyl-CoA oxidase activity;binding;protein binding;electron carrier activity;oxidoreductase activity	GO:0006082;GO:0006629;GO:0006631;GO:0006635;GO:0008152;GO:0009056;GO:0009062;GO:0009987;GO:0016042;GO:0016054;GO:0019395;GO:0019752;GO:0030258;GO:0032787;GO:0034440;GO:0042180;GO:0043436;GO:0044237;GO:0044238;GO:0044242;GO:0044248;GO:0044255;GO:0046395;GO:0055114	organic acid metabolic process;lipid metabolic process;fatty acid metabolic process;fatty acid beta-oxidation;metabolic process;catabolic process;fatty acid catabolic process;cellular process;lipid catabolic process;organic acid catabolic process	sce:YGL205W	ko00071;ko00592;ko01040;ko03320	Fatty acid metabolism;alpha-Linolenic acid metabolism;Biosynthesis of unsaturated fatty acids;PPAR signaling pathway	K00232	0.999958	45.6539	2	S	GTLVEKSRSIDSV				0.203947	7.51
MEDIUM	6833	KSS1	199	301	574	574		1290	1670	5965	12979	20100421_Y-sil-Kss&ksp-MO-06	4841	5965	12979	20100421_Y-sil-Kss&ksp-MO-06	4841	YGL205W	YGL205W	YGL205W	Acyl-coenzyme A oxidase	POX1;FOX1;YGL205W	>YGL205W POX1 SGDID:S000003173, Chr VII from 108162-110408, Verified ORF, "Fatty-acyl coenzyme A oxidase, involved in the fatty acid beta-oxidation pathway; localized to the peroxisomal matrix"	P13711	YGL205W	PF01756;PF02770	ACOX;Acyl-CoA_dh_M	Acyl-CoA oxidase;Acyl-CoA dehydrogenase, middle domain		GO:0005777;GO:0042579;GO:0043226;GO:0043227;GO:0043229;GO:0043231;GO:0044424;GO:0044444;GO:0044464	peroxisome;microbody;organelle;membrane-bounded organelle;intracellular organelle;intracellular membrane-bounded organelle;intracellular part;cytoplasmic part;cell part	GO:0000166;GO:0001882;GO:0001883;GO:0003824;GO:0003995;GO:0003997;GO:0005488;GO:0005515;GO:0009055;GO:0016491;GO:0016627;GO:0016634;GO:0017076;GO:0030554;GO:0048037;GO:0050660;GO:0050662	nucleotide binding;nucleoside binding;purine nucleoside binding;catalytic activity;acyl-CoA dehydrogenase activity;acyl-CoA oxidase activity;binding;protein binding;electron carrier activity;oxidoreductase activity	GO:0006082;GO:0006629;GO:0006631;GO:0006635;GO:0008152;GO:0009056;GO:0009062;GO:0009987;GO:0016042;GO:0016054;GO:0019395;GO:0019752;GO:0030258;GO:0032787;GO:0034440;GO:0042180;GO:0043436;GO:0044237;GO:0044238;GO:0044242;GO:0044248;GO:0044255;GO:0046395;GO:0055114	organic acid metabolic process;lipid metabolic process;fatty acid metabolic process;fatty acid beta-oxidation;metabolic process;catabolic process;fatty acid catabolic process;cellular process;lipid catabolic process;organic acid catabolic process	sce:YGL205W	ko00071;ko00592;ko01040;ko03320	Fatty acid metabolism;alpha-Linolenic acid metabolism;Biosynthesis of unsaturated fatty acids;PPAR signaling pathway	K00232	0.999847	38.5297	2	S	LVEKSRSIDSVSK	CHK1;PKD	PKD	0.020748	0.203947	7.51
MEDIUM	4015	SNF1	1049	972	771	771		5198	6396	15156	39225	yeast_tpk_MO04-1	4977	15156	39225	yeast_tpk_MO04-1	4977	YJL042W	YJL042W	YJL042W	MAP-homologous protein 1	MHP1;YJL042W;J1206	>YJL042W MHP1 SGDID:S000003578, Chr X from 361243-365439, Verified ORF, Microtubule-associated protein involved in assembly and stabilization of microtubules; overproduction results in cell cycle arrest at G2 phase; similar to Drosophila protein MAP and t	P43638	YJL042W					GO:0005737;GO:0005819;GO:0005874;GO:0043226;GO:0043228;GO:0043229;GO:0043232;GO:0044422;GO:0044424;GO:0044430;GO:0044446;GO:0044464	cytoplasm;spindle;microtubule;organelle;non-membrane-bounded organelle;intracellular organelle;intracellular non-membrane-bounded organelle;organelle part;intracellular part;cytoskeletal part;intracellular organelle part;cell part	GO:0005198;GO:0005200;GO:0005488;GO:0005515	structural molecule activity;structural constituent of cytoskeleton;binding;protein binding	GO:0007026;GO:0007047;GO:0009892;GO:0009987;GO:0010605;GO:0010639;GO:0016043;GO:0019222;GO:0031110;GO:0031111;GO:0031114;GO:0031323;GO:0031324;GO:0032268;GO:0032269;GO:0032886;GO:0033043;GO:0043242;GO:0043244;GO:0045229;GO:0048519;GO:0048523;GO:0050789;GO:0050794;GO:0051128;GO:0051129;GO:0051246;GO:0051248;GO:0051493;GO:0051494;GO:0060255;GO:0065007;GO:0070507;GO:0070882;GO:0080090	negative regulation of microtubule depolymerization;cell wall organization;negative regulation of metabolic process;cellular process;negative regulation of macromolecule metabolic process;negative regulation of organelle organization	sce:YJL042W				0.994208	22.0589	2	S	TNVQKPSKSSLKS				0.121149	7.65
MEDIUM	4016	SNF1	1050	972	774	774		5198	6396	15156	39225	yeast_tpk_MO04-1	4977	15156	39225	yeast_tpk_MO04-1	4977	YJL042W	YJL042W	YJL042W	MAP-homologous protein 1	MHP1;YJL042W;J1206	>YJL042W MHP1 SGDID:S000003578, Chr X from 361243-365439, Verified ORF, Microtubule-associated protein involved in assembly and stabilization of microtubules; overproduction results in cell cycle arrest at G2 phase; similar to Drosophila protein MAP and t	P43638	YJL042W					GO:0005737;GO:0005819;GO:0005874;GO:0043226;GO:0043228;GO:0043229;GO:0043232;GO:0044422;GO:0044424;GO:0044430;GO:0044446;GO:0044464	cytoplasm;spindle;microtubule;organelle;non-membrane-bounded organelle;intracellular organelle;intracellular non-membrane-bounded organelle;organelle part;intracellular part;cytoskeletal part;intracellular organelle part;cell part	GO:0005198;GO:0005200;GO:0005488;GO:0005515	structural molecule activity;structural constituent of cytoskeleton;binding;protein binding	GO:0007026;GO:0007047;GO:0009892;GO:0009987;GO:0010605;GO:0010639;GO:0016043;GO:0019222;GO:0031110;GO:0031111;GO:0031114;GO:0031323;GO:0031324;GO:0032268;GO:0032269;GO:0032886;GO:0033043;GO:0043242;GO:0043244;GO:0045229;GO:0048519;GO:0048523;GO:0050789;GO:0050794;GO:0051128;GO:0051129;GO:0051246;GO:0051248;GO:0051493;GO:0051494;GO:0060255;GO:0065007;GO:0070507;GO:0070882;GO:0080090	negative regulation of microtubule depolymerization;cell wall organization;negative regulation of metabolic process;cellular process;negative regulation of macromolecule metabolic process;negative regulation of organelle organization	sce:YJL042W				0.933553	11.4922	2	S	QKPSKSSLKSKIL	AURORA;CK1	AURORA	0.020748	0.121149	7.65
HIGH	4015	TPK2	1049	972	771	771		5198	6396	15156	39225	yeast_tpk_MO04-1	4977	15156	39225	yeast_tpk_MO04-1	4977	YJL042W	YJL042W	YJL042W	MAP-homologous protein 1	MHP1;YJL042W;J1206	>YJL042W MHP1 SGDID:S000003578, Chr X from 361243-365439, Verified ORF, Microtubule-associated protein involved in assembly and stabilization of microtubules; overproduction results in cell cycle arrest at G2 phase; similar to Drosophila protein MAP and t	P43638	YJL042W					GO:0005737;GO:0005819;GO:0005874;GO:0043226;GO:0043228;GO:0043229;GO:0043232;GO:0044422;GO:0044424;GO:0044430;GO:0044446;GO:0044464	cytoplasm;spindle;microtubule;organelle;non-membrane-bounded organelle;intracellular organelle;intracellular non-membrane-bounded organelle;organelle part;intracellular part;cytoskeletal part;intracellular organelle part;cell part	GO:0005198;GO:0005200;GO:0005488;GO:0005515	structural molecule activity;structural constituent of cytoskeleton;binding;protein binding	GO:0007026;GO:0007047;GO:0009892;GO:0009987;GO:0010605;GO:0010639;GO:0016043;GO:0019222;GO:0031110;GO:0031111;GO:0031114;GO:0031323;GO:0031324;GO:0032268;GO:0032269;GO:0032886;GO:0033043;GO:0043242;GO:0043244;GO:0045229;GO:0048519;GO:0048523;GO:0050789;GO:0050794;GO:0051128;GO:0051129;GO:0051246;GO:0051248;GO:0051493;GO:0051494;GO:0060255;GO:0065007;GO:0070507;GO:0070882;GO:0080090	negative regulation of microtubule depolymerization;cell wall organization;negative regulation of metabolic process;cellular process;negative regulation of macromolecule metabolic process;negative regulation of organelle organization	sce:YJL042W				0.994208	22.0589	2	S	TNVQKPSKSSLKS				0.121149	7.65
HIGH	4016	TPK2	1050	972	774	774		5198	6396	15156	39225	yeast_tpk_MO04-1	4977	15156	39225	yeast_tpk_MO04-1	4977	YJL042W	YJL042W	YJL042W	MAP-homologous protein 1	MHP1;YJL042W;J1206	>YJL042W MHP1 SGDID:S000003578, Chr X from 361243-365439, Verified ORF, Microtubule-associated protein involved in assembly and stabilization of microtubules; overproduction results in cell cycle arrest at G2 phase; similar to Drosophila protein MAP and t	P43638	YJL042W					GO:0005737;GO:0005819;GO:0005874;GO:0043226;GO:0043228;GO:0043229;GO:0043232;GO:0044422;GO:0044424;GO:0044430;GO:0044446;GO:0044464	cytoplasm;spindle;microtubule;organelle;non-membrane-bounded organelle;intracellular organelle;intracellular non-membrane-bounded organelle;organelle part;intracellular part;cytoskeletal part;intracellular organelle part;cell part	GO:0005198;GO:0005200;GO:0005488;GO:0005515	structural molecule activity;structural constituent of cytoskeleton;binding;protein binding	GO:0007026;GO:0007047;GO:0009892;GO:0009987;GO:0010605;GO:0010639;GO:0016043;GO:0019222;GO:0031110;GO:0031111;GO:0031114;GO:0031323;GO:0031324;GO:0032268;GO:0032269;GO:0032886;GO:0033043;GO:0043242;GO:0043244;GO:0045229;GO:0048519;GO:0048523;GO:0050789;GO:0050794;GO:0051128;GO:0051129;GO:0051246;GO:0051248;GO:0051493;GO:0051494;GO:0060255;GO:0065007;GO:0070507;GO:0070882;GO:0080090	negative regulation of microtubule depolymerization;cell wall organization;negative regulation of metabolic process;cellular process;negative regulation of macromolecule metabolic process;negative regulation of organelle organization	sce:YJL042W				0.933553	11.4922	2	S	QKPSKSSLKSKIL	AURORA;CK1	AURORA	0.020748	0.121149	7.65
HIGH	2417	STE20	1063	1233	161	161	Phosphoserine	2628	2919	5115	14159	yeast1_scx11_control	6067	5115	14159	yeast1_scx11_control	6067	YOR083W	YOR083W	YOR083W	G1-specific transcriptional repressor WHI5	WHI5;YOR083W;YOR3116W	>YOR083W WHI5 SGDID:S000005609, Chr XV from 479535-480422, Verified ORF, Repressor of G1 transcription that binds to SCB binding factor (SBF) at SCB target promoters in early G1; phosphorylation of Whi5p by the CDK, Cln3p/Cdc28p relieves repression and pr	Q12416	YOR083W	PF08528	Whi5	Whi5 like		GO:0005634;GO:0005737;GO:0043226;GO:0043227;GO:0043229;GO:0043231;GO:0044424;GO:0044464	nucleus;cytoplasm;organelle;membrane-bounded organelle;intracellular organelle;intracellular membrane-bounded organelle;intracellular part;cell part	GO:0016564;GO:0016566;GO:0030528	transcription repressor activity;specific transcriptional repressor activity;transcription regulator activity	GO:0000082;GO:0006139;GO:0006350;GO:0006355;GO:0008152;GO:0008361;GO:0009058;GO:0009059;GO:0009889;GO:0009987;GO:0010468;GO:0010556;GO:0019219;GO:0019222;GO:0022402;GO:0031323;GO:0031326;GO:0034645;GO:0034960;GO:0034961;GO:0043170;GO:0043283;GO:0043284;GO:0044237;GO:0044238;GO:0044249;GO:0044260;GO:0045449;GO:0050789;GO:0050794;GO:0051252;GO:0060255;GO:0065007;GO:0065008;GO:0080090	G1/S transition of mitotic cell cycle;nucleobase, nucleoside, nucleotide and nucleic acid metabolic process;transcription;regulation of transcription, DNA-dependent;metabolic process;regulation of cell size;biosynthetic process;macromolecule biosynthetic process;regulation of biosynthetic process;cellular process;regulation of gene expression;regulation of macromolecule biosynthetic process;regul…	sce:YOR083W				0.999962	44.2161	1	S	PSPRLRSPPTAAR	CAMK2	CAMK2	0.042	0.21233	7.88
HIGH	1888	STE20	534	607	666	666	Phosphoserine	3401	3783	6443	17399	yeast1_scx09_2	1437	6443	17399	yeast1_scx09_2	1437	YGR196C	YGR196C	YGR196C	Protein FYV8;Function required for yeast viability protein 8	FYV8;YGR196C;G7589	>YGR196C FYV8 SGDID:S000003428, Chr VII from 892191-889738, reverse complement, Verified ORF, "Protein of unknown function, required for survival upon exposure to K1 killer toxin"	P46949	YGR196C					GO:0005737;GO:0044424;GO:0044464	cytoplasm;intracellular part;cell part	GO:0005488;GO:0005515	binding;protein binding			sce:YGR196C				0.894114	9.45642	1	S	LAARSASFKSENR	CAMK2	CAMK2	0.042	0.0718881	8.22
HIGH	2016	STE20	662	729	169	169		3558	3958	6757	18347	yeast1_scx05_control	3157	6757	18347	yeast1_scx05_control	3157	YJL035C	YJL035C	YJL035C	tRNA-specific adenosine deaminase subunit TAD2;tRNA-specific adenosine-34 deaminase subunit TAD2	TAD2;YJL035C;J1246	>YJL035C TAD2 SGDID:S000003572, Chr X from 380995-380243, reverse complement, Verified ORF, "Subunit of tRNA-specific adenosine-34 deaminase, forms a heterodimer with Tad3p that converts adenosine to inosine at the wobble position of several tRNAs"	P47058	YJL035C	PF00383	dCMP_cyt_deam_1	Cytidine and deoxycytidylate deaminase zinc-binding region		GO:0005634;GO:0005737;GO:0043226;GO:0043227;GO:0043229;GO:0043231;GO:0044424;GO:0044464	nucleus;cytoplasm;organelle;membrane-bounded organelle;intracellular organelle;intracellular membrane-bounded organelle;intracellular part;cell part	GO:0003824;GO:0004000;GO:0005488;GO:0008251;GO:0008270;GO:0016787;GO:0016810;GO:0016814;GO:0019239;GO:0043167;GO:0043169;GO:0046872;GO:0046914	catalytic activity;adenosine deaminase activity;binding;tRNA-specific adenosine deaminase activity;zinc ion binding;hydrolase activity;hydrolase activity, acting on carbon-nitrogen (but not peptide) bonds;hydrolase activity, acting on carbon-nitrogen (but not peptide) bonds, in cyclic amidines;deaminase activity;ion binding;cation binding;metal ion binding;transition metal ion binding	GO:0006139;GO:0006396;GO:0006399;GO:0006400;GO:0008033;GO:0008152;GO:0009451;GO:0009987;GO:0016070;GO:0034470;GO:0034660;GO:0034960;GO:0043170;GO:0043283;GO:0043412;GO:0044237;GO:0044238;GO:0044260	nucleobase, nucleoside, nucleotide and nucleic acid metabolic process;RNA processing;tRNA metabolic process;tRNA modification;tRNA processing;metabolic process;RNA modification;cellular process;RNA metabolic process;ncRNA processing;ncRNA metabolic process;cellular biopolymer metabolic process;macromolecule metabolic process;biopolymer metabolic process;biopolymer modification;cellular metabolic …	sce:YJL035C				1	54.0245	2	S	RAPKPRSKSDRVL				0.18279	8.79
HIGH	2017	STE20	663	729	171	171		3558	3958	6757	18347	yeast1_scx05_control	3157	6757	18347	yeast1_scx05_control	3157	YJL035C	YJL035C	YJL035C	tRNA-specific adenosine deaminase subunit TAD2;tRNA-specific adenosine-34 deaminase subunit TAD2	TAD2;YJL035C;J1246	>YJL035C TAD2 SGDID:S000003572, Chr X from 380995-380243, reverse complement, Verified ORF, "Subunit of tRNA-specific adenosine-34 deaminase, forms a heterodimer with Tad3p that converts adenosine to inosine at the wobble position of several tRNAs"	P47058	YJL035C	PF00383	dCMP_cyt_deam_1	Cytidine and deoxycytidylate deaminase zinc-binding region		GO:0005634;GO:0005737;GO:0043226;GO:0043227;GO:0043229;GO:0043231;GO:0044424;GO:0044464	nucleus;cytoplasm;organelle;membrane-bounded organelle;intracellular organelle;intracellular membrane-bounded organelle;intracellular part;cell part	GO:0003824;GO:0004000;GO:0005488;GO:0008251;GO:0008270;GO:0016787;GO:0016810;GO:0016814;GO:0019239;GO:0043167;GO:0043169;GO:0046872;GO:0046914	catalytic activity;adenosine deaminase activity;binding;tRNA-specific adenosine deaminase activity;zinc ion binding;hydrolase activity;hydrolase activity, acting on carbon-nitrogen (but not peptide) bonds;hydrolase activity, acting on carbon-nitrogen (but not peptide) bonds, in cyclic amidines;deaminase activity;ion binding;cation binding;metal ion binding;transition metal ion binding	GO:0006139;GO:0006396;GO:0006399;GO:0006400;GO:0008033;GO:0008152;GO:0009451;GO:0009987;GO:0016070;GO:0034470;GO:0034660;GO:0034960;GO:0043170;GO:0043283;GO:0043412;GO:0044237;GO:0044238;GO:0044260	nucleobase, nucleoside, nucleotide and nucleic acid metabolic process;RNA processing;tRNA metabolic process;tRNA modification;tRNA processing;metabolic process;RNA modification;cellular process;RNA metabolic process;ncRNA processing;ncRNA metabolic process;cellular biopolymer metabolic process;macromolecule metabolic process;biopolymer metabolic process;biopolymer modification;cellular metabolic …	sce:YJL035C				1	54.0245	2	S	PKPRSKSDRVLDK	CAMK2;PKC	PKC	0.001764	0.18279	8.79
HIGH	907	FUS3	906	1090	2	2		3258	3863	8337	20383	20100319_Y_elm&fus_ZrO2-01	4913	8337	20383	20100319_Y_elm&fus_ZrO2-01	4913	YNR062C	YNR062C	YNR062C	Uncharacterized membrane protein YNR062C	YNR062C;N3527	>YNR062C YNR062C SGDID:S000005345, Chr XIV from 745343-744360, reverse complement, Uncharacterized ORF, "Putative membrane protein of unknown function"	P53748	YNR062C					GO:0016021;GO:0031224;GO:0044425;GO:0044464	integral to membrane;intrinsic to membrane;membrane part;cell part					sce:YNR062C				1	60.6703	1	S	_____MSIAQDRG				0.11807	17.42
MEDIUM	374	ELM1	373	434	284	284		796	949	2008	4935	20100319_Y_elm&fus_ZrO-05	3155	2008	4935	20100319_Y_elm&fus_ZrO-05	3155	YGL004C	YGL004C	YGL004C	WD repeat-containing protein YGL004C	YGL004C	>YGL004C RPN14 SGDID:S000002972, Chr VII from 491960-490707, reverse complement, Verified ORF, Putative non-ATPase subunit of the 19S regulatory particle of the 26S proteasome; null mutants accumulate ubiquitinated Gcn4p and display decreased 26S proteaso	P53196	YGL004C	PF00400	WD40	WD domain, G-beta repeat		GO:0005737;GO:0044424;GO:0044464	cytoplasm;intracellular part;cell part			GO:0006508;GO:0006511;GO:0008152;GO:0009056;GO:0009057;GO:0009987;GO:0019538;GO:0019941;GO:0030163;GO:0034960;GO:0034962;GO:0043170;GO:0043283;GO:0043285;GO:0043632;GO:0044237;GO:0044238;GO:0044248;GO:0044257;GO:0044260;GO:0044265;GO:0044267;GO:0051603	proteolysis;ubiquitin-dependent protein catabolic process;metabolic process;catabolic process;macromolecule catabolic process;cellular process;protein metabolic process;modification-dependent protein catabolic process;protein catabolic process	sce:YGL004C			K11887	0.999999	58.6271	1	S	QTIQLPSKFTCSC				0.324948	9.44
HIGH	374	FUS3	373	434	284	284		796	949	2008	4935	20100319_Y_elm&fus_ZrO-05	3155	2008	4935	20100319_Y_elm&fus_ZrO-05	3155	YGL004C	YGL004C	YGL004C	WD repeat-containing protein YGL004C	YGL004C	>YGL004C RPN14 SGDID:S000002972, Chr VII from 491960-490707, reverse complement, Verified ORF, Putative non-ATPase subunit of the 19S regulatory particle of the 26S proteasome; null mutants accumulate ubiquitinated Gcn4p and display decreased 26S proteaso	P53196	YGL004C	PF00400	WD40	WD domain, G-beta repeat		GO:0005737;GO:0044424;GO:0044464	cytoplasm;intracellular part;cell part			GO:0006508;GO:0006511;GO:0008152;GO:0009056;GO:0009057;GO:0009987;GO:0019538;GO:0019941;GO:0030163;GO:0034960;GO:0034962;GO:0043170;GO:0043283;GO:0043285;GO:0043632;GO:0044237;GO:0044238;GO:0044248;GO:0044257;GO:0044260;GO:0044265;GO:0044267;GO:0051603	proteolysis;ubiquitin-dependent protein catabolic process;metabolic process;catabolic process;macromolecule catabolic process;cellular process;protein metabolic process;modification-dependent protein catabolic process;protein catabolic process	sce:YGL004C			K11887	0.999999	58.6271	1	S	QTIQLPSKFTCSC				0.324948	9.44
MEDIUM	4361	SNF1	1395	1308	72	72	Phosphoserine	1797	2235	5554	14616	yeast_tpk_MO05-1	2551	5554	14616	yeast_tpk_MO05-1	2551	YML119W	YML119W	YML119W	Uncharacterized protein YML119W	YML119W;YM7056.07	>YML119W YML119W SGDID:S000004588, Chr XIII from 30611-31684, Uncharacterized ORF, "Putative protein of unknown funtion; YML119W is not an essential gene; potential Cdc28p substrate"	Q03208	YML119W											sce:YML119W				0.994933	22.9304	1	S	LRPRFNSISQVNK	CAMK2;PKA/AKT	PKA/AKT	0.001764	0.0938543	10.24
MEDIUM	4550	SNF1	1584	1522	25	25		5762	7084	16585	42564	yeast_tpk_MO09-1	1857	16586	42565	yeast_tpk_MO09	2237	YNR014W	YNR014W	YNR014W	Uncharacterized protein YNR014W	YNR014W;N2060	>YNR014W YNR014W SGDID:S000005297, Chr XIV from 652467-653105, Uncharacterized ORF, "Putative protein of unknown function; expression is cell-cycle regulated, Azf1p-dependent, and heat-inducible"	P53719	YNR014W					GO:0005737;GO:0044424;GO:0044464	cytoplasm;intracellular part;cell part					sce:YNR014W				0.99997	45.0395	2	S	ITFHYKSIADRSS				0.0426707	7.48
MEDIUM	4551	SNF1	1585	1522	32	32		5762	7084	16586	42565	yeast_tpk_MO09	2237	16586	42565	yeast_tpk_MO09	2237	YNR014W	YNR014W	YNR014W	Uncharacterized protein YNR014W	YNR014W;N2060	>YNR014W YNR014W SGDID:S000005297, Chr XIV from 652467-653105, Uncharacterized ORF, "Putative protein of unknown function; expression is cell-cycle regulated, Azf1p-dependent, and heat-inducible"	P53719	YNR014W					GO:0005737;GO:0044424;GO:0044464	cytoplasm;intracellular part;cell part					sce:YNR014W				0.986402	21.6155	2	S	IADRSSSRSSSSS	CAMK2;GSK3;PKA/AKT	PKA/AKT	0.00111111	0.0426707	7.48
HIGH	2192	STE20	838	972	48	48		3206	3571	6097	16648	yeast1_scx05	986	6097	16648	yeast1_scx05	986	YLR382C	YLR382C	YLR382C	Leucyl-tRNA synthetase, mitochondrial;Leucine--tRNA ligase	NAM2;MSL1;YLR382C;L3502.6	>YLR382C NAM2 SGDID:S000004374, Chr XII from 884751-882067, reverse complement, Verified ORF, Mitochondrial leucyl-tRNA synthetase, also has a direct role in splicing of several mitochondrial group I introns; indirectly required for mitochondrial genome m	P11325	YLR382C	PF09334	tRNA-synt_1g	tRNA synthetases class I (M)		GO:0005759;GO:0044422;GO:0044424;GO:0044429;GO:0044444;GO:0044446;GO:0044464	mitochondrial matrix;organelle part;intracellular part;mitochondrial part;cytoplasmic part;intracellular organelle part;cell part	GO:0000166;GO:0001882;GO:0001883;GO:0003676;GO:0003723;GO:0003729;GO:0003824;GO:0004812;GO:0004823;GO:0005488;GO:0005524;GO:0016874;GO:0016875;GO:0016876;GO:0017076;GO:0030554;GO:0032553;GO:0032555;GO:0032559	nucleotide binding;nucleoside binding;purine nucleoside binding;nucleic acid binding;RNA binding;mRNA binding;catalytic activity;aminoacyl-tRNA ligase activity;leucine-tRNA ligase activity;binding;ATP binding;ligase activity;ligase activity, forming carbon-oxygen bonds;ligase activity, forming aminoacyl-tRNA and related compounds;purine nucleotide binding;adenyl nucleotide binding;ribonucleotide …	GO:0000372;GO:0000375;GO:0000376;GO:0006082;GO:0006139;GO:0006396;GO:0006399;GO:0006412;GO:0006418;GO:0006429;GO:0006519;GO:0006520;GO:0006807;GO:0006996;GO:0007005;GO:0008152;GO:0008380;GO:0009058;GO:0009059;GO:0009308;GO:0009987;GO:0016043;GO:0016070;GO:0019538;GO:0019752;GO:0032543;GO:0034641;GO:0034645;GO:0034660;GO:0034960;GO:0034961;GO:0042180;GO:0043038;GO:0043039;GO:0043170;GO:0043283;GO:…	Group I intron splicing;RNA splicing, via transesterification reactions;RNA splicing, via transesterification reactions with guanosine as nucleophile;organic acid metabolic process;nucleobase, nucleoside, nucleotide and nucleic acid metabolic process;RNA processing;tRNA metabolic process;translation;tRNA aminoacylation for protein translation;leucyl-tRNA aminoacylation;cellular amino acid and der…	sce:YLR382C	ko00290;ko00970	Valine, leucine and isoleucine biosynthesis;Aminoacyl-tRNA biosynthesis	K01869	0.993153	21.6155	1	S	DTLNSGSKYILCQ				0.0185861	10.27
MEDIUM	86	ELM1	85	83	1072	1072	Phosphoserine	234	282	612	1437	20100319_Y_elm&fus_ZrO-10	2727	612	1437	20100319_Y_elm&fus_ZrO-10	2727	YBR059C	YBR059C	YBR059C	Serine/threonine-protein kinase AKL1	AKL1;YBR059C;YBR0519	>YBR059C AKL1 SGDID:S000000263, Chr II from 360185-356859, reverse complement, Verified ORF, "Ser-Thr protein kinase, member (with Ark1p and Prk1p) of the Ark kinase family; involved in endocytosis and actin cytoskeleton organization"	P38080	YBR059C	PF00069	Pkinase	Protein kinase domain		GO:0005737;GO:0005935;GO:0030427;GO:0044424;GO:0044464	cytoplasm;cellular bud neck;site of polarized growth;intracellular part;cell part	GO:0000166;GO:0001882;GO:0001883;GO:0003824;GO:0004672;GO:0004674;GO:0005488;GO:0005515;GO:0005524;GO:0016301;GO:0016740;GO:0016772;GO:0016773;GO:0017076;GO:0030554;GO:0032553;GO:0032555;GO:0032559;GO:0042802	nucleotide binding;nucleoside binding;purine nucleoside binding;catalytic activity;protein kinase activity;protein serine/threonine kinase activity;binding;protein binding;ATP binding;kinase activity;transferase activity	GO:0006464;GO:0006468;GO:0006793;GO:0006796;GO:0006996;GO:0007010;GO:0008152;GO:0009987;GO:0016043;GO:0016310;GO:0019538;GO:0030029;GO:0030036;GO:0030100;GO:0032879;GO:0034960;GO:0043170;GO:0043283;GO:0043412;GO:0043687;GO:0044237;GO:0044238;GO:0044260;GO:0044267;GO:0050789;GO:0050794;GO:0051049;GO:0051128;GO:0060627;GO:0065007	protein modification process;protein amino acid phosphorylation;phosphorus metabolic process;phosphate metabolic process;organelle organization;cytoskeleton organization;metabolic process;cellular process;cellular component organization;phosphorylation	sce:YBR059C			K08286	1	65.5167	1	S	FARARQSLDLERV	AURORA;PKA	AURORA	0.020748	0.324948	11.31
HIGH	86	FUS3	85	83	1072	1072	Phosphoserine	234	282	612	1437	20100319_Y_elm&fus_ZrO-10	2727	612	1437	20100319_Y_elm&fus_ZrO-10	2727	YBR059C	YBR059C	YBR059C	Serine/threonine-protein kinase AKL1	AKL1;YBR059C;YBR0519	>YBR059C AKL1 SGDID:S000000263, Chr II from 360185-356859, reverse complement, Verified ORF, "Ser-Thr protein kinase, member (with Ark1p and Prk1p) of the Ark kinase family; involved in endocytosis and actin cytoskeleton organization"	P38080	YBR059C	PF00069	Pkinase	Protein kinase domain		GO:0005737;GO:0005935;GO:0030427;GO:0044424;GO:0044464	cytoplasm;cellular bud neck;site of polarized growth;intracellular part;cell part	GO:0000166;GO:0001882;GO:0001883;GO:0003824;GO:0004672;GO:0004674;GO:0005488;GO:0005515;GO:0005524;GO:0016301;GO:0016740;GO:0016772;GO:0016773;GO:0017076;GO:0030554;GO:0032553;GO:0032555;GO:0032559;GO:0042802	nucleotide binding;nucleoside binding;purine nucleoside binding;catalytic activity;protein kinase activity;protein serine/threonine kinase activity;binding;protein binding;ATP binding;kinase activity;transferase activity	GO:0006464;GO:0006468;GO:0006793;GO:0006796;GO:0006996;GO:0007010;GO:0008152;GO:0009987;GO:0016043;GO:0016310;GO:0019538;GO:0030029;GO:0030036;GO:0030100;GO:0032879;GO:0034960;GO:0043170;GO:0043283;GO:0043412;GO:0043687;GO:0044237;GO:0044238;GO:0044260;GO:0044267;GO:0050789;GO:0050794;GO:0051049;GO:0051128;GO:0060627;GO:0065007	protein modification process;protein amino acid phosphorylation;phosphorus metabolic process;phosphate metabolic process;organelle organization;cytoskeleton organization;metabolic process;cellular process;cellular component organization;phosphorylation	sce:YBR059C			K08286	1	65.5167	1	S	FARARQSLDLERV	AURORA;PKA	AURORA	0.020748	0.324948	11.31
MEDIUM	4028	SNF1	1062	980	54	54	Phosphoserine	3431	4225	10253	26928	yeast_tpk_MO06-1	3070	10253	26928	yeast_tpk_MO06-1	3070	YJL080C	YJL080C	YJL080C	Protein SCP160;Protein HX	SCP160;HX;YJL080C;J1017	>YJL080C SCP160 SGDID:S000003616, Chr X from 289220-285552, reverse complement, Verified ORF, Essential RNA-binding G protein effector of mating response pathway, mainly associated with nuclear envelope and ER, interacts in mRNA-dependent manner with tran	P06105	YJL080C	PF00013	KH_1	KH domain		GO:0005789;GO:0005844;GO:0016020;GO:0030529;GO:0031090;GO:0031965;GO:0032991;GO:0044422;GO:0044424;GO:0044425;GO:0044428;GO:0044432;GO:0044444;GO:0044446;GO:0044464	endoplasmic reticulum membrane;polysome;membrane;ribonucleoprotein complex;organelle membrane;nuclear membrane;macromolecular complex;organelle part;intracellular part;membrane part;nuclear part;endoplasmic reticulum part;cytoplasmic part	GO:0001965;GO:0003676;GO:0003723;GO:0005488;GO:0005515	G-protein alpha-subunit binding;nucleic acid binding;RNA binding;binding;protein binding	GO:0000750;GO:0006342;GO:0006348;GO:0006355;GO:0006403;GO:0006996;GO:0007059;GO:0007154;GO:0007165;GO:0007166;GO:0007186;GO:0008298;GO:0009889;GO:0009890;GO:0009892;GO:0009987;GO:0010468;GO:0010556;GO:0010558;GO:0010605;GO:0010629;GO:0016043;GO:0016458;GO:0016481;GO:0019219;GO:0019222;GO:0022402;GO:0030466;GO:0031137;GO:0031323;GO:0031324;GO:0031326;GO:0031327;GO:0032005;GO:0033036;GO:0034397;GO:…	pheromone-dependent signal transduction involved in conjugation with cellular fusion;chromatin silencing;chromatin silencing at telomere;regulation of transcription, DNA-dependent;RNA localization;organelle organization;chromosome segregation	sce:YJL080C				1	65.5167	2	S	KPTPLPSLKDLPS	CK1	CK1	0.143	0.122136	12.15
HIGH	4028	TPK2	1062	980	54	54	Phosphoserine	3431	4225	10253	26928	yeast_tpk_MO06-1	3070	10253	26928	yeast_tpk_MO06-1	3070	YJL080C	YJL080C	YJL080C	Protein SCP160;Protein HX	SCP160;HX;YJL080C;J1017	>YJL080C SCP160 SGDID:S000003616, Chr X from 289220-285552, reverse complement, Verified ORF, Essential RNA-binding G protein effector of mating response pathway, mainly associated with nuclear envelope and ER, interacts in mRNA-dependent manner with tran	P06105	YJL080C	PF00013	KH_1	KH domain		GO:0005789;GO:0005844;GO:0016020;GO:0030529;GO:0031090;GO:0031965;GO:0032991;GO:0044422;GO:0044424;GO:0044425;GO:0044428;GO:0044432;GO:0044444;GO:0044446;GO:0044464	endoplasmic reticulum membrane;polysome;membrane;ribonucleoprotein complex;organelle membrane;nuclear membrane;macromolecular complex;organelle part;intracellular part;membrane part;nuclear part;endoplasmic reticulum part;cytoplasmic part	GO:0001965;GO:0003676;GO:0003723;GO:0005488;GO:0005515	G-protein alpha-subunit binding;nucleic acid binding;RNA binding;binding;protein binding	GO:0000750;GO:0006342;GO:0006348;GO:0006355;GO:0006403;GO:0006996;GO:0007059;GO:0007154;GO:0007165;GO:0007166;GO:0007186;GO:0008298;GO:0009889;GO:0009890;GO:0009892;GO:0009987;GO:0010468;GO:0010556;GO:0010558;GO:0010605;GO:0010629;GO:0016043;GO:0016458;GO:0016481;GO:0019219;GO:0019222;GO:0022402;GO:0030466;GO:0031137;GO:0031323;GO:0031324;GO:0031326;GO:0031327;GO:0032005;GO:0033036;GO:0034397;GO:…	pheromone-dependent signal transduction involved in conjugation with cellular fusion;chromatin silencing;chromatin silencing at telomere;regulation of transcription, DNA-dependent;RNA localization;organelle organization;chromosome segregation	sce:YJL080C				1	65.5167	2	S	KPTPLPSLKDLPS	CK1	CK1	0.143	0.122136	12.15
HIGH	6625	STE11	1039	754	7	7		1373	1666	11659	35327	20110713_Y-sil3-STE7&11-ZrO02	5898	11659	35327	20110713_Y-sil3-STE7&11-ZrO02	5898	YNL013C	YNL013C	YNL013C	Putative uncharacterized protein YNL013C	YNL013C;N2854	>YNL013C YNL013C SGDID:S000004958, Chr XIV from 609511-609134, reverse complement, Dubious ORF, Dubious open reading frame unlikely to encode a protein, based on available experimental and comparative sequence data; partially overlaps the verified ORF HEF	P53979	YNL013C					GO:0016021;GO:0031224;GO:0044425;GO:0044464	integral to membrane;intrinsic to membrane;membrane part;cell part									0.999983	50.2182	2	Y	MLTSKIYKLLTER	ALK	ALK	0.2	0.00264235	15.19
MEDIUM	4123	SNF1	1157	1106	199	199	Phosphoserine	5815	7150	16756	42937	yeast_tpk_MO10	1300	16756	42937	yeast_tpk_MO10	1300	YKL181W	YKL181W	YKL181W	Ribose-phosphate pyrophosphokinase 1;Phosphoribosyl pyrophosphate synthetase 1	PRS1;PPS1;PRP1;PRPS;PRPS1;YKL181W	>YKL181W PRS1 SGDID:S000001664, Chr XI from 107321-108604, Verified ORF, 5-phospho-ribosyl-1(alpha)-pyrophosphate synthetase, synthesizes PRPP, which is required for nucleotide, histidine, and tryptophan biosynthesis; one of five related enzymes, which ar	P32895	YKL181W	PF00156	Pribosyltran	Phosphoribosyl transferase domain		GO:0005737;GO:0044424;GO:0044464	cytoplasm;intracellular part;cell part	GO:0000166;GO:0000287;GO:0001882;GO:0001883;GO:0003824;GO:0004749;GO:0005488;GO:0005515;GO:0005524;GO:0016301;GO:0016740;GO:0016772;GO:0016778;GO:0017076;GO:0030554;GO:0032553;GO:0032555;GO:0032559;GO:0042802;GO:0043167;GO:0043169;GO:0046872	nucleotide binding;magnesium ion binding;nucleoside binding;purine nucleoside binding;catalytic activity;ribose phosphate diphosphokinase activity;binding;protein binding;ATP binding;kinase activity;transferase activity	GO:0005975;GO:0005996;GO:0006014;GO:0006015;GO:0006066;GO:0006139;GO:0006753;GO:0006807;GO:0007047;GO:0008152;GO:0009058;GO:0009116;GO:0009117;GO:0009123;GO:0009124;GO:0009156;GO:0009161;GO:0009165;GO:0009259;GO:0009260;GO:0009987;GO:0016043;GO:0016051;GO:0019302;GO:0019321;GO:0019322;GO:0019693;GO:0031505;GO:0044237;GO:0044238;GO:0044249;GO:0045229;GO:0046165;GO:0046364;GO:0046390;GO:0046391;GO:…	carbohydrate metabolic process;monosaccharide metabolic process;D-ribose metabolic process;5-phosphoribose 1-diphosphate biosynthetic process;alcohol metabolic process;nucleobase, nucleoside, nucleotide and nucleic acid metabolic process	sce:YKL181W	ko00030;ko00230	Pentose phosphate pathway;Purine metabolism	K00948	1	66.1604	1	S	HTDRRRSKDLYSQ	CAMK2;PKA	PKA	0.004788	0.030098	12.63
HIGH	4123	TPK2	1157	1106	199	199	Phosphoserine	5815	7150	16756	42937	yeast_tpk_MO10	1300	16756	42937	yeast_tpk_MO10	1300	YKL181W	YKL181W	YKL181W	Ribose-phosphate pyrophosphokinase 1;Phosphoribosyl pyrophosphate synthetase 1	PRS1;PPS1;PRP1;PRPS;PRPS1;YKL181W	>YKL181W PRS1 SGDID:S000001664, Chr XI from 107321-108604, Verified ORF, 5-phospho-ribosyl-1(alpha)-pyrophosphate synthetase, synthesizes PRPP, which is required for nucleotide, histidine, and tryptophan biosynthesis; one of five related enzymes, which ar	P32895	YKL181W	PF00156	Pribosyltran	Phosphoribosyl transferase domain		GO:0005737;GO:0044424;GO:0044464	cytoplasm;intracellular part;cell part	GO:0000166;GO:0000287;GO:0001882;GO:0001883;GO:0003824;GO:0004749;GO:0005488;GO:0005515;GO:0005524;GO:0016301;GO:0016740;GO:0016772;GO:0016778;GO:0017076;GO:0030554;GO:0032553;GO:0032555;GO:0032559;GO:0042802;GO:0043167;GO:0043169;GO:0046872	nucleotide binding;magnesium ion binding;nucleoside binding;purine nucleoside binding;catalytic activity;ribose phosphate diphosphokinase activity;binding;protein binding;ATP binding;kinase activity;transferase activity	GO:0005975;GO:0005996;GO:0006014;GO:0006015;GO:0006066;GO:0006139;GO:0006753;GO:0006807;GO:0007047;GO:0008152;GO:0009058;GO:0009116;GO:0009117;GO:0009123;GO:0009124;GO:0009156;GO:0009161;GO:0009165;GO:0009259;GO:0009260;GO:0009987;GO:0016043;GO:0016051;GO:0019302;GO:0019321;GO:0019322;GO:0019693;GO:0031505;GO:0044237;GO:0044238;GO:0044249;GO:0045229;GO:0046165;GO:0046364;GO:0046390;GO:0046391;GO:…	carbohydrate metabolic process;monosaccharide metabolic process;D-ribose metabolic process;5-phosphoribose 1-diphosphate biosynthetic process;alcohol metabolic process;nucleobase, nucleoside, nucleotide and nucleic acid metabolic process	sce:YKL181W	ko00030;ko00230	Pentose phosphate pathway;Purine metabolism	K00948	1	66.1604	1	S	HTDRRRSKDLYSQ	CAMK2;PKA	PKA	0.004788	0.030098	12.63
MEDIUM	676	ELM1	675	821	14	14	Phosphoserine	3584	4265	9233	22428	20100319_Y_elm&fus_ZrO2-06	2662	9233	22428	20100319_Y_elm&fus_ZrO2-06	2662	YLR133W	YLR133W	YLR133W	Choline kinase	CKI1;CKI;YLR133W;L3130;L9606.8	>YLR133W CKI1 SGDID:S000004123, Chr XII from 408446-410194, Verified ORF, Choline kinase, catalyzing the first step in phosphatidylcholine synthesis via the CDP-choline (Kennedy pathway); exhibits some ethanolamine kinase activity contributing to phosphat	P20485	YLR133W	PF04428;PF01633	Choline_kin_N;Choline_kinase	Choline kinase N terminus;Choline/ethanolamine kinase		GO:0005737;GO:0044424;GO:0044464	cytoplasm;intracellular part;cell part	GO:0000166;GO:0001882;GO:0001883;GO:0003824;GO:0004103;GO:0004305;GO:0005488;GO:0005515;GO:0005524;GO:0016301;GO:0016740;GO:0016772;GO:0016773;GO:0017076;GO:0030554;GO:0032553;GO:0032555;GO:0032559	nucleotide binding;nucleoside binding;purine nucleoside binding;catalytic activity;choline kinase activity;ethanolamine kinase activity;binding;protein binding;ATP binding;kinase activity;transferase activity	GO:0006066;GO:0006519;GO:0006575;GO:0006576;GO:0006580;GO:0006629;GO:0006644;GO:0006646;GO:0006650;GO:0006656;GO:0006807;GO:0008152;GO:0008610;GO:0008654;GO:0009058;GO:0009308;GO:0009309;GO:0009987;GO:0019637;GO:0034641;GO:0042398;GO:0042401;GO:0042439;GO:0044237;GO:0044238;GO:0044249;GO:0044255;GO:0044271;GO:0045017;GO:0046335;GO:0046337;GO:0046470;GO:0046474;GO:0046486	alcohol metabolic process;cellular amino acid and derivative metabolic process;cellular amino acid derivative metabolic process;biogenic amine metabolic process;ethanolamine metabolic process;lipid metabolic process;phospholipid metabolic process	sce:YLR133W	ko00564;ko00260	Glycerophospholipid metabolism;Glycine, serine and threonine metabolism	K00866	0.998239	31.2954	1	S	GSVRSYSVGYQAR	CAMK2	CAMK2	0.002856	0.264506	13.17
MEDIUM	3130	SNF1	164	183	1360	1360		3245	3980	9630	25034	yeast_tpk_MO11	6399	9630	25034	yeast_tpk_MO11	6399	YBL079W	YBL079W	YBL079W	Nucleoporin NUP170;Nuclear pore protein NUP170	NUP170;NLE3;YBL079W;YBL0725	>YBL079W NUP170 SGDID:S000000175, Chr II from 75256-79764, Verified ORF, Abundant subunit of the nuclear pore complex (NPC), required for proper localization of specific nucleoporins within the NPC, involved in nuclear envelope permeability and in chromos	P38181	YBL079W	PF03177	Nucleoporin	Non-repetitive/WGA-negative nucleoporin		GO:0005643;GO:0016020;GO:0031090;GO:0031965;GO:0032991;GO:0043234;GO:0044422;GO:0044424;GO:0044425;GO:0044428;GO:0044446;GO:0044464;GO:0046930	nuclear pore;membrane;organelle membrane;nuclear membrane;macromolecular complex;protein complex;organelle part;intracellular part;membrane part;nuclear part;intracellular organelle part;cell part;pore complex	GO:0005198;GO:0005488;GO:0005515;GO:0017056	structural molecule activity;binding;protein binding;structural constituent of nuclear pore	GO:0000059;GO:0006405;GO:0006406;GO:0006407;GO:0006408;GO:0006409;GO:0006461;GO:0006605;GO:0006606;GO:0006607;GO:0006608;GO:0006609;GO:0006610;GO:0006611;GO:0006612;GO:0006810;GO:0006886;GO:0006913;GO:0006996;GO:0006997;GO:0006999;GO:0007059;GO:0009987;GO:0010926;GO:0015031;GO:0015931;GO:0016043;GO:0017038;GO:0022607;GO:0034621;GO:0034622;GO:0043623;GO:0043933;GO:0045184;GO:0046907;GO:0050657;GO:…	protein import into nucleus, docking;RNA export from nucleus;mRNA export from nucleus;rRNA export from nucleus;snRNA export from nucleus;tRNA export from nucleus;protein complex assembly;protein targeting;protein import into nucleus	sce:YBL079W				0.999992	51.2156	1	S	TGKKEDSMNFINL	PLK1	PLK1	0.033462	0.0690441	7.77
MEDIUM	4576	SNF1	1610	1541	706	706		2987	3677	8908	22993	yeast_tpk_MO01-1	3950	8908	22993	yeast_tpk_MO01-1	3950	YOL006C	YOL006C	YOL006C	DNA topoisomerase 1;DNA topoisomerase I;Maintenance of killer protein 1	TOP1;MAK1;YOL006C	>YOL006C TOP1 SGDID:S000005366, Chr XV from 315388-313079, reverse complement, Verified ORF, Topoisomerase I, nuclear enzyme that relieves torsional strain in DNA by cleaving and re-sealing the phosphodiester backbone; relaxes both positively and negative	P04786	YOL006C	PF01028;PF02919	Topoisom_I;Topoisom_I_N	Eukaryotic DNA topoisomerase I, catalytic core;Eukaryotic DNA topoisomerase I, DNA binding fragment	1OIS	GO:0005654;GO:0005694;GO:0005730;GO:0043226;GO:0043228;GO:0043229;GO:0043232;GO:0044422;GO:0044424;GO:0044428;GO:0044446;GO:0044464	nucleoplasm;chromosome;nucleolus;organelle;non-membrane-bounded organelle;intracellular organelle;intracellular non-membrane-bounded organelle;organelle part;intracellular part;nuclear part;intracellular organelle part;cell part	GO:0000166;GO:0001882;GO:0001883;GO:0003676;GO:0003677;GO:0003824;GO:0003916;GO:0003917;GO:0003918;GO:0005488;GO:0005515;GO:0005524;GO:0016853;GO:0017076;GO:0030554;GO:0032553;GO:0032555;GO:0032559	nucleotide binding;nucleoside binding;purine nucleoside binding;nucleic acid binding;DNA binding;catalytic activity;DNA topoisomerase activity;DNA topoisomerase type I activity;DNA topoisomerase (ATP-hydrolyzing) activity;binding;protein binding	GO:0000018;GO:0000019;GO:0000183;GO:0006139;GO:0006259;GO:0006265;GO:0006268;GO:0006271;GO:0006323;GO:0006325;GO:0006333;GO:0006342;GO:0006354;GO:0006355;GO:0006357;GO:0006368;GO:0006807;GO:0006996;GO:0007076;GO:0007097;GO:0008152;GO:0009889;GO:0009890;GO:0009892;GO:0009987;GO:0010468;GO:0010556;GO:0010558;GO:0010605;GO:0010629;GO:0016043;GO:0016070;GO:0016458;GO:0016481;GO:0019219;GO:0019222;GO:…	regulation of DNA recombination;regulation of mitotic recombination;chromatin silencing at rDNA;nucleobase, nucleoside, nucleotide and nucleic acid metabolic process;DNA metabolic process;DNA topological change;DNA unwinding during replication	sce:YOL006C			K03163	0.998918	30.1757	1	S	QRIQTSSIQLKDK				0.121149	14.03
HIGH	4576	TPK2	1610	1541	706	706		2987	3677	8908	22993	yeast_tpk_MO01-1	3950	8908	22993	yeast_tpk_MO01-1	3950	YOL006C	YOL006C	YOL006C	DNA topoisomerase 1;DNA topoisomerase I;Maintenance of killer protein 1	TOP1;MAK1;YOL006C	>YOL006C TOP1 SGDID:S000005366, Chr XV from 315388-313079, reverse complement, Verified ORF, Topoisomerase I, nuclear enzyme that relieves torsional strain in DNA by cleaving and re-sealing the phosphodiester backbone; relaxes both positively and negative	P04786	YOL006C	PF01028;PF02919	Topoisom_I;Topoisom_I_N	Eukaryotic DNA topoisomerase I, catalytic core;Eukaryotic DNA topoisomerase I, DNA binding fragment	1OIS	GO:0005654;GO:0005694;GO:0005730;GO:0043226;GO:0043228;GO:0043229;GO:0043232;GO:0044422;GO:0044424;GO:0044428;GO:0044446;GO:0044464	nucleoplasm;chromosome;nucleolus;organelle;non-membrane-bounded organelle;intracellular organelle;intracellular non-membrane-bounded organelle;organelle part;intracellular part;nuclear part;intracellular organelle part;cell part	GO:0000166;GO:0001882;GO:0001883;GO:0003676;GO:0003677;GO:0003824;GO:0003916;GO:0003917;GO:0003918;GO:0005488;GO:0005515;GO:0005524;GO:0016853;GO:0017076;GO:0030554;GO:0032553;GO:0032555;GO:0032559	nucleotide binding;nucleoside binding;purine nucleoside binding;nucleic acid binding;DNA binding;catalytic activity;DNA topoisomerase activity;DNA topoisomerase type I activity;DNA topoisomerase (ATP-hydrolyzing) activity;binding;protein binding	GO:0000018;GO:0000019;GO:0000183;GO:0006139;GO:0006259;GO:0006265;GO:0006268;GO:0006271;GO:0006323;GO:0006325;GO:0006333;GO:0006342;GO:0006354;GO:0006355;GO:0006357;GO:0006368;GO:0006807;GO:0006996;GO:0007076;GO:0007097;GO:0008152;GO:0009889;GO:0009890;GO:0009892;GO:0009987;GO:0010468;GO:0010556;GO:0010558;GO:0010605;GO:0010629;GO:0016043;GO:0016070;GO:0016458;GO:0016481;GO:0019219;GO:0019222;GO:…	regulation of DNA recombination;regulation of mitotic recombination;chromatin silencing at rDNA;nucleobase, nucleoside, nucleotide and nucleic acid metabolic process;DNA metabolic process;DNA topological change;DNA unwinding during replication	sce:YOL006C			K03163	0.998918	30.1757	1	S	QRIQTSSIQLKDK				0.121149	14.03
HIGH	1937	STE20	583	657	29	29		1789	1978	3486	9658	yeast1_scx07_control	7647	3486	9658	yeast1_scx07_control	7647	YHR074W	YHR074W	YHR074W	Glutamine-dependent NAD(+) synthetase;NAD(+) synthase [glutamine-hydrolyzing]	QNS1;YHR074W	>YHR074W QNS1 SGDID:S000001116, Chr VIII from 246195-248339, Verified ORF, "Glutamine-dependent NAD(+) synthetase, essential for the formation of NAD(+) from nicotinic acid adenine dinucleotide"	P38795	YHR074W	PF00795;PF02540	CN_hydrolase;NAD_synthase	Carbon-nitrogen hydrolase;NAD synthase		GO:0005634;GO:0005737;GO:0043226;GO:0043227;GO:0043229;GO:0043231;GO:0044424;GO:0044464	nucleus;cytoplasm;organelle;membrane-bounded organelle;intracellular organelle;intracellular membrane-bounded organelle;intracellular part;cell part	GO:0000166;GO:0001882;GO:0001883;GO:0003824;GO:0003952;GO:0005488;GO:0005515;GO:0005524;GO:0016787;GO:0016810;GO:0016811;GO:0016874;GO:0016879;GO:0016884;GO:0017076;GO:0030554;GO:0032553;GO:0032555;GO:0032559;GO:0042802	nucleotide binding;nucleoside binding;purine nucleoside binding;catalytic activity;NAD+ synthase (glutamine-hydrolyzing) activity;binding;protein binding;ATP binding;hydrolase activity;hydrolase activity, acting on carbon-nitrogen (but not peptide) bonds;hydrolase activity, acting on carbon-nitrogen (but not peptide) bonds, in linear amides;ligase activity;ligase activity, forming carbon-nitrogen…	GO:0006139;GO:0006732;GO:0006733;GO:0006753;GO:0006766;GO:0006767;GO:0006769;GO:0006807;GO:0008152;GO:0009058;GO:0009108;GO:0009110;GO:0009117;GO:0009165;GO:0009435;GO:0009820;GO:0009987;GO:0019362;GO:0019363;GO:0019674;GO:0019748;GO:0042364;GO:0044237;GO:0044238;GO:0044249;GO:0046496;GO:0051186;GO:0051188;GO:0055086	nucleobase, nucleoside, nucleotide and nucleic acid metabolic process;coenzyme metabolic process;oxidoreduction coenzyme metabolic process;nucleoside phosphate metabolic process;vitamin metabolic process;water-soluble vitamin metabolic process;nicotinamide metabolic process;nitrogen compound metabolic process;metabolic process;biosynthetic process;coenzyme biosynthetic process;vitamin biosyntheti…	sce:YHR074W	ko00251;ko00760	Glutamate metabolism;Nicotinate and nicotinamide metabolism	K01950	1	68.2583	1	S	RDRILQSIKIAKE				0.0718881	15.3
MEDIUM	404	ELM1	403	477	52	52	Phosphoserine	2056	2432	5343	13566	20100319_Y_elm&fus_ZrO-10	2821	5343	13566	20100319_Y_elm&fus_ZrO-10	2821	YGL208W	YGL208W	YGL208W	SNF1 protein kinase subunit beta-2;SNF1-interacting protein 2;Protein SPM2	SIP2;SPM2;YGL208W;G1155	>YGL208W SIP2 SGDID:S000003176, Chr VII from 97342-98589, Verified ORF, One of three beta subunits of the Snf1 serine/threonine protein kinase complex involved in the response to glucose starvation; null mutants exhibit accelerated aging; N-myristoylprote	P34164	YGL208W	PF04739	AMPKBI	5'-AMP-activated protein kinase, beta subunit, complex-interacting region	2QLV	GO:0005737;GO:0005886;GO:0016020;GO:0031588;GO:0032991;GO:0043234;GO:0044424;GO:0044464	cytoplasm;plasma membrane;membrane;AMP-activated protein kinase complex;macromolecular complex;protein complex;intracellular part;cell part	GO:0005488;GO:0005515	binding;protein binding	GO:0001302;GO:0001403;GO:0006464;GO:0006468;GO:0006793;GO:0006796;GO:0006950;GO:0007154;GO:0007165;GO:0007568;GO:0007569;GO:0008152;GO:0009267;GO:0009605;GO:0009987;GO:0009991;GO:0016310;GO:0019538;GO:0030447;GO:0031667;GO:0031668;GO:0031669;GO:0032502;GO:0033554;GO:0034960;GO:0040007;GO:0042149;GO:0042594;GO:0043170;GO:0043254;GO:0043283;GO:0043412;GO:0043687;GO:0044087;GO:0044237;GO:0044238;GO:…	replicative cell aging;invasive growth in response to glucose limitation;protein modification process;protein amino acid phosphorylation;phosphorus metabolic process;phosphate metabolic process;response to stress;cell communication;signal transduction	sce:YGL208W				0.94	11.9498	1	S	KKVTELSLNKCSD	PLK1	PLK1	0.033462	0.264506	15.47
HIGH	404	FUS3	403	477	52	52	Phosphoserine	2056	2432	5343	13566	20100319_Y_elm&fus_ZrO-10	2821	5343	13566	20100319_Y_elm&fus_ZrO-10	2821	YGL208W	YGL208W	YGL208W	SNF1 protein kinase subunit beta-2;SNF1-interacting protein 2;Protein SPM2	SIP2;SPM2;YGL208W;G1155	>YGL208W SIP2 SGDID:S000003176, Chr VII from 97342-98589, Verified ORF, One of three beta subunits of the Snf1 serine/threonine protein kinase complex involved in the response to glucose starvation; null mutants exhibit accelerated aging; N-myristoylprote	P34164	YGL208W	PF04739	AMPKBI	5'-AMP-activated protein kinase, beta subunit, complex-interacting region	2QLV	GO:0005737;GO:0005886;GO:0016020;GO:0031588;GO:0032991;GO:0043234;GO:0044424;GO:0044464	cytoplasm;plasma membrane;membrane;AMP-activated protein kinase complex;macromolecular complex;protein complex;intracellular part;cell part	GO:0005488;GO:0005515	binding;protein binding	GO:0001302;GO:0001403;GO:0006464;GO:0006468;GO:0006793;GO:0006796;GO:0006950;GO:0007154;GO:0007165;GO:0007568;GO:0007569;GO:0008152;GO:0009267;GO:0009605;GO:0009987;GO:0009991;GO:0016310;GO:0019538;GO:0030447;GO:0031667;GO:0031668;GO:0031669;GO:0032502;GO:0033554;GO:0034960;GO:0040007;GO:0042149;GO:0042594;GO:0043170;GO:0043254;GO:0043283;GO:0043412;GO:0043687;GO:0044087;GO:0044237;GO:0044238;GO:…	replicative cell aging;invasive growth in response to glucose limitation;protein modification process;protein amino acid phosphorylation;phosphorus metabolic process;phosphate metabolic process;response to stress;cell communication;signal transduction	sce:YGL208W				0.94	11.9498	1	S	KKVTELSLNKCSD	PLK1	PLK1	0.033462	0.264506	15.47
MEDIUM	5252	SNF1	2286	1081	171	171		4264	5243	12725	33201	yeast_tpk_scx08	5012	12725	33201	yeast_tpk_scx08	5012	YKL089W	YKL089W	YKL089W	Protein MIF2	MIF2;YKL089W	>YKL089W MIF2 SGDID:S000001572, Chr XI from 273038-274687, Verified ORF, Kinetochore protein with homology to human CENP-C, required for structural integrity of the spindle during anaphase spindle elongation, interacts with histones H2A, H2B, and H4, phos	P35201	YKL089W	PF02178	AT_hook	AT hook motif	2VPV	GO:0000776;GO:0000777;GO:0000778;GO:0032991;GO:0043226;GO:0043228;GO:0043229;GO:0043232;GO:0043234;GO:0044422;GO:0044424;GO:0044427;GO:0044428;GO:0044446;GO:0044454;GO:0044464	kinetochore;condensed chromosome kinetochore;condensed nuclear chromosome kinetochore;macromolecular complex;organelle;non-membrane-bounded organelle;intracellular organelle;intracellular non-membrane-bounded organelle;protein complex;organelle part	GO:0003676;GO:0003677;GO:0005488;GO:0019237;GO:0043565	nucleic acid binding;DNA binding;binding;centromeric DNA binding;sequence-specific DNA binding	GO:0000226;GO:0000280;GO:0006996;GO:0007010;GO:0007017;GO:0007051;GO:0007052;GO:0007059;GO:0007067;GO:0009987;GO:0016043;GO:0022402;GO:0022403;GO:0030472;GO:0048285;GO:0051301	microtubule cytoskeleton organization;nuclear division;organelle organization;cytoskeleton organization;microtubule-based process;spindle organization;mitotic spindle organization;chromosome segregation;mitosis;cellular process	sce:YKL089W			K11497	1	70.7917	1	T	LTPDRITNKNVYS	PKA	PKA	0.042	0.0426707	15.92
HIGH	5252	TPK2	2286	1081	171	171		4264	5243	12725	33201	yeast_tpk_scx08	5012	12725	33201	yeast_tpk_scx08	5012	YKL089W	YKL089W	YKL089W	Protein MIF2	MIF2;YKL089W	>YKL089W MIF2 SGDID:S000001572, Chr XI from 273038-274687, Verified ORF, Kinetochore protein with homology to human CENP-C, required for structural integrity of the spindle during anaphase spindle elongation, interacts with histones H2A, H2B, and H4, phos	P35201	YKL089W	PF02178	AT_hook	AT hook motif	2VPV	GO:0000776;GO:0000777;GO:0000778;GO:0032991;GO:0043226;GO:0043228;GO:0043229;GO:0043232;GO:0043234;GO:0044422;GO:0044424;GO:0044427;GO:0044428;GO:0044446;GO:0044454;GO:0044464	kinetochore;condensed chromosome kinetochore;condensed nuclear chromosome kinetochore;macromolecular complex;organelle;non-membrane-bounded organelle;intracellular organelle;intracellular non-membrane-bounded organelle;protein complex;organelle part	GO:0003676;GO:0003677;GO:0005488;GO:0019237;GO:0043565	nucleic acid binding;DNA binding;binding;centromeric DNA binding;sequence-specific DNA binding	GO:0000226;GO:0000280;GO:0006996;GO:0007010;GO:0007017;GO:0007051;GO:0007052;GO:0007059;GO:0007067;GO:0009987;GO:0016043;GO:0022402;GO:0022403;GO:0030472;GO:0048285;GO:0051301	microtubule cytoskeleton organization;nuclear division;organelle organization;cytoskeleton organization;microtubule-based process;spindle organization;mitotic spindle organization;chromosome segregation;mitosis;cellular process	sce:YKL089W			K11497	1	70.7917	1	T	LTPDRITNKNVYS	PKA	PKA	0.042	0.0426707	15.92
MEDIUM	845	ELM1	844	1023	27	27	Phosphoserine	2894	3431	7421	18347	20100319_Y_elm&fus_ZrO2-10	1787	7421	18347	20100319_Y_elm&fus_ZrO2-10	1787	YNL127W	YNL127W	YNL127W	Factor arrest protein 11	FAR11;YNL127W;N1221;N1875	>YNL127W FAR11 SGDID:S000005071, Chr XIV from 383989-386850, Verified ORF, Protein involved in pheromone-induced G1 cell cycle arrest, functions in a pathway different from the Far1p-dependent pathway; interacts with Far3p, Far7p, Far8p, Far9p, and Far10p	P53917	YNL127W	PF07923	N1221	N1221-like protein						GO:0000751;GO:0007050;GO:0009987;GO:0022402	cell cycle arrest in response to pheromone;cell cycle arrest;cellular process;cell cycle process	sce:YNL127W				0.99945	32.5962	1	S	DLKRNSSFKGNLK	CAMK2;CHK1;CHK1/2;PKA;PKD	PKA	0.003024	0.132466	16.46
HIGH	845	FUS3	844	1023	27	27	Phosphoserine	2894	3431	7421	18347	20100319_Y_elm&fus_ZrO2-10	1787	7421	18347	20100319_Y_elm&fus_ZrO2-10	1787	YNL127W	YNL127W	YNL127W	Factor arrest protein 11	FAR11;YNL127W;N1221;N1875	>YNL127W FAR11 SGDID:S000005071, Chr XIV from 383989-386850, Verified ORF, Protein involved in pheromone-induced G1 cell cycle arrest, functions in a pathway different from the Far1p-dependent pathway; interacts with Far3p, Far7p, Far8p, Far9p, and Far10p	P53917	YNL127W	PF07923	N1221	N1221-like protein						GO:0000751;GO:0007050;GO:0009987;GO:0022402	cell cycle arrest in response to pheromone;cell cycle arrest;cellular process;cell cycle process	sce:YNL127W				0.99945	32.5962	1	S	DLKRNSSFKGNLK	CAMK2;CHK1;CHK1/2;PKA;PKD	PKA	0.003024	0.132466	16.46
MEDIUM	830	ELM1	829	1009	518	518	Phosphoserine; by PKA	3113	3697;3698	7960	19518	20100319_Y_elm&fus_ZrO2-10	2114	7960	19518	20100319_Y_elm&fus_ZrO2-10	2114	YNL076W	YNL076W	YNL076W	Negative regulator of RAS-cAMP pathway	MKS1;LYS80;YNL076W;N2344;N2347	>YNL076W MKS1 SGDID:S000005020, Chr XIV from 483557-485311, Verified ORF, Pleiotropic negative transcriptional regulator involved in Ras-CAMP and lysine biosynthetic pathways and nitrogen regulation; involved in retrograde (RTG) mitochondria-to-nucleus si	P34072;Q02533	YNL076W					GO:0005634;GO:0005737;GO:0043226;GO:0043227;GO:0043229;GO:0043231;GO:0044424;GO:0044464	nucleus;cytoplasm;organelle;membrane-bounded organelle;intracellular organelle;intracellular membrane-bounded organelle;intracellular part;cell part			GO:0000122;GO:0006139;GO:0006350;GO:0006355;GO:0006357;GO:0006807;GO:0006808;GO:0007154;GO:0007165;GO:0007242;GO:0008152;GO:0009058;GO:0009059;GO:0009889;GO:0009890;GO:0009892;GO:0009987;GO:0010468;GO:0010556;GO:0010558;GO:0010605;GO:0010629;GO:0016481;GO:0019219;GO:0019222;GO:0031323;GO:0031324;GO:0031326;GO:0031327;GO:0031930;GO:0034645;GO:0034960;GO:0034961;GO:0043170;GO:0043283;GO:0043284;GO:…	negative regulation of transcription from RNA polymerase II promoter;nucleobase, nucleoside, nucleotide and nucleic acid metabolic process;transcription;regulation of transcription, DNA-dependent;regulation of transcription from RNA polymerase II promoter	sce:YNL076W				0.999999	59.3225	1	S	RFSRRQSMDIPSK	AURORA-A;CAMK2;CK1;PKA	AURORA-A	0.0013272	0.132466	16.72
HIGH	830	FUS3	829	1009	518	518	Phosphoserine; by PKA	3113	3697;3698	7960	19518	20100319_Y_elm&fus_ZrO2-10	2114	7960	19518	20100319_Y_elm&fus_ZrO2-10	2114	YNL076W	YNL076W	YNL076W	Negative regulator of RAS-cAMP pathway	MKS1;LYS80;YNL076W;N2344;N2347	>YNL076W MKS1 SGDID:S000005020, Chr XIV from 483557-485311, Verified ORF, Pleiotropic negative transcriptional regulator involved in Ras-CAMP and lysine biosynthetic pathways and nitrogen regulation; involved in retrograde (RTG) mitochondria-to-nucleus si	P34072;Q02533	YNL076W					GO:0005634;GO:0005737;GO:0043226;GO:0043227;GO:0043229;GO:0043231;GO:0044424;GO:0044464	nucleus;cytoplasm;organelle;membrane-bounded organelle;intracellular organelle;intracellular membrane-bounded organelle;intracellular part;cell part			GO:0000122;GO:0006139;GO:0006350;GO:0006355;GO:0006357;GO:0006807;GO:0006808;GO:0007154;GO:0007165;GO:0007242;GO:0008152;GO:0009058;GO:0009059;GO:0009889;GO:0009890;GO:0009892;GO:0009987;GO:0010468;GO:0010556;GO:0010558;GO:0010605;GO:0010629;GO:0016481;GO:0019219;GO:0019222;GO:0031323;GO:0031324;GO:0031326;GO:0031327;GO:0031930;GO:0034645;GO:0034960;GO:0034961;GO:0043170;GO:0043283;GO:0043284;GO:…	negative regulation of transcription from RNA polymerase II promoter;nucleobase, nucleoside, nucleotide and nucleic acid metabolic process;transcription;regulation of transcription, DNA-dependent;regulation of transcription from RNA polymerase II promoter	sce:YNL076W				0.999999	59.3225	1	S	RFSRRQSMDIPSK	AURORA-A;CAMK2;CK1;PKA	AURORA-A	0.0013272	0.132466	16.72
MEDIUM	129	ELM1	128	124	369	369		2399	2832	6175	15543	20100312_Y-sil-cont-09	4328	6175	15543	20100312_Y-sil-cont-09	4328	YBR220C	YBR220C	YBR220C	Uncharacterized membrane protein YBR220C	YBR220C;YBR1510	>YBR220C YBR220C SGDID:S000000424, Chr II from 664672-662990, reverse complement, Uncharacterized ORF, "Putative protein of unknown function; YBR220C is not an essential gene"	P38318	YBR220C					GO:0016021;GO:0031224;GO:0044425;GO:0044464	integral to membrane;intrinsic to membrane;membrane part;cell part			GO:0006810;GO:0051234	transport;establishment of localization	sce:YBR220C				0.963645	14.2338	1	S	NRRLRNSTGTNKV	NEK6;PKA	PKA	0.042	0.0658456	16.73
HIGH	129	FUS3	128	124	369	369		2399	2832	6175	15543	20100312_Y-sil-cont-09	4328	6175	15543	20100312_Y-sil-cont-09	4328	YBR220C	YBR220C	YBR220C	Uncharacterized membrane protein YBR220C	YBR220C;YBR1510	>YBR220C YBR220C SGDID:S000000424, Chr II from 664672-662990, reverse complement, Uncharacterized ORF, "Putative protein of unknown function; YBR220C is not an essential gene"	P38318	YBR220C					GO:0016021;GO:0031224;GO:0044425;GO:0044464	integral to membrane;intrinsic to membrane;membrane part;cell part			GO:0006810;GO:0051234	transport;establishment of localization	sce:YBR220C				0.963645	14.2338	1	S	NRRLRNSTGTNKV	NEK6;PKA	PKA	0.042	0.0658456	16.73
MEDIUM	3304	SNF1	338	331	23	23	Phosphoserine	5530;6117	6797;6798;7542	15919	40850	yeast_tpk_MO10	1348	15921	40854	yeast_tpk_MO11	1499	YDL022W	YDL022W	YDL022W	Glycerol-3-phosphate dehydrogenase [NAD+] 1	GPD1;DAR1;HOR1;OSG1;YDL022W;D2830	>YDL022W GPD1 SGDID:S000002180, Chr IV from 411823-412998, Verified ORF, NAD-dependent glycerol-3-phosphate dehydrogenase, key enzyme of glycerol synthesis, essential for growth under osmotic stress; expression regulated by high-osmolarity glycerol respon	Q00055;A5YWB0;Q6J5J2;Q6J5J5	YDL022W	PF07479;PF01210	NAD_Gly3P_dh_C;NAD_Gly3P_dh_N	NAD-dependent glycerol-3-phosphate dehydrogenase C-terminus;NAD-dependent glycerol-3-phosphate dehydrogenase N-terminus		GO:0005777;GO:0005829;GO:0009331;GO:0032991;GO:0042579;GO:0043226;GO:0043227;GO:0043229;GO:0043231;GO:0043234;GO:0044424;GO:0044444;GO:0044464	peroxisome;cytosol;glycerol-3-phosphate dehydrogenase complex;macromolecular complex;microbody;organelle;membrane-bounded organelle;intracellular organelle;intracellular membrane-bounded organelle;protein complex;intracellular part;cytoplasmic part	GO:0000166;GO:0003824;GO:0004367;GO:0005488;GO:0005515;GO:0016491;GO:0016614;GO:0016616;GO:0042802;GO:0042803;GO:0046983;GO:0048037;GO:0050662;GO:0051287	nucleotide binding;catalytic activity;glycerol-3-phosphate dehydrogenase (NAD+) activity;binding;protein binding;oxidoreductase activity;oxidoreductase activity, acting on CH-OH group of donors	GO:0005975;GO:0006066;GO:0006071;GO:0006072;GO:0006116;GO:0006139;GO:0006732;GO:0006733;GO:0006734;GO:0006753;GO:0006766;GO:0006767;GO:0006769;GO:0006793;GO:0006796;GO:0006807;GO:0006973;GO:0008152;GO:0009056;GO:0009057;GO:0009117;GO:0009820;GO:0009987;GO:0016052;GO:0019362;GO:0019400;GO:0019405;GO:0019563;GO:0019637;GO:0019674;GO:0019725;GO:0019748;GO:0019751;GO:0042592;GO:0043170;GO:0044237;GO:…	carbohydrate metabolic process;alcohol metabolic process;glycerol metabolic process;glycerol-3-phosphate metabolic process;NADH oxidation;nucleobase, nucleoside, nucleotide and nucleic acid metabolic process;coenzyme metabolic process					0.497892	0	1	S	AGRKRSSSSVSLK	GSK3;PKA	PKA	0.042	0.046519	17
MEDIUM	3306	SNF1	340	331	27	27	Phosphoserine	5530;6117	6797;6798;7542	15921	40854	yeast_tpk_MO11	1499	15921	40854	yeast_tpk_MO11	1499	YDL022W	YDL022W	YDL022W	Glycerol-3-phosphate dehydrogenase [NAD+] 1	GPD1;DAR1;HOR1;OSG1;YDL022W;D2830	>YDL022W GPD1 SGDID:S000002180, Chr IV from 411823-412998, Verified ORF, NAD-dependent glycerol-3-phosphate dehydrogenase, key enzyme of glycerol synthesis, essential for growth under osmotic stress; expression regulated by high-osmolarity glycerol respon	Q00055;A5YWB0;Q6J5J2;Q6J5J5	YDL022W	PF07479;PF01210	NAD_Gly3P_dh_C;NAD_Gly3P_dh_N	NAD-dependent glycerol-3-phosphate dehydrogenase C-terminus;NAD-dependent glycerol-3-phosphate dehydrogenase N-terminus		GO:0005777;GO:0005829;GO:0009331;GO:0032991;GO:0042579;GO:0043226;GO:0043227;GO:0043229;GO:0043231;GO:0043234;GO:0044424;GO:0044444;GO:0044464	peroxisome;cytosol;glycerol-3-phosphate dehydrogenase complex;macromolecular complex;microbody;organelle;membrane-bounded organelle;intracellular organelle;intracellular membrane-bounded organelle;protein complex;intracellular part;cytoplasmic part	GO:0000166;GO:0003824;GO:0004367;GO:0005488;GO:0005515;GO:0016491;GO:0016614;GO:0016616;GO:0042802;GO:0042803;GO:0046983;GO:0048037;GO:0050662;GO:0051287	nucleotide binding;catalytic activity;glycerol-3-phosphate dehydrogenase (NAD+) activity;binding;protein binding;oxidoreductase activity;oxidoreductase activity, acting on CH-OH group of donors	GO:0005975;GO:0006066;GO:0006071;GO:0006072;GO:0006116;GO:0006139;GO:0006732;GO:0006733;GO:0006734;GO:0006753;GO:0006766;GO:0006767;GO:0006769;GO:0006793;GO:0006796;GO:0006807;GO:0006973;GO:0008152;GO:0009056;GO:0009057;GO:0009117;GO:0009820;GO:0009987;GO:0016052;GO:0019362;GO:0019400;GO:0019405;GO:0019563;GO:0019637;GO:0019674;GO:0019725;GO:0019748;GO:0019751;GO:0042592;GO:0043170;GO:0044237;GO:…	carbohydrate metabolic process;alcohol metabolic process;glycerol metabolic process;glycerol-3-phosphate metabolic process;NADH oxidation;nucleobase, nucleoside, nucleotide and nucleic acid metabolic process;coenzyme metabolic process					0.996466	24.8686	1	S	RSSSSVSLKAAEK	CK1	CK1	0.081	0.046519	17
HIGH	3304	TPK2	338	331	23	23	Phosphoserine	5530;6117	6797;6798;7542	15919	40850	yeast_tpk_MO10	1348	15921	40854	yeast_tpk_MO11	1499	YDL022W	YDL022W	YDL022W	Glycerol-3-phosphate dehydrogenase [NAD+] 1	GPD1;DAR1;HOR1;OSG1;YDL022W;D2830	>YDL022W GPD1 SGDID:S000002180, Chr IV from 411823-412998, Verified ORF, NAD-dependent glycerol-3-phosphate dehydrogenase, key enzyme of glycerol synthesis, essential for growth under osmotic stress; expression regulated by high-osmolarity glycerol respon	Q00055;A5YWB0;Q6J5J2;Q6J5J5	YDL022W	PF07479;PF01210	NAD_Gly3P_dh_C;NAD_Gly3P_dh_N	NAD-dependent glycerol-3-phosphate dehydrogenase C-terminus;NAD-dependent glycerol-3-phosphate dehydrogenase N-terminus		GO:0005777;GO:0005829;GO:0009331;GO:0032991;GO:0042579;GO:0043226;GO:0043227;GO:0043229;GO:0043231;GO:0043234;GO:0044424;GO:0044444;GO:0044464	peroxisome;cytosol;glycerol-3-phosphate dehydrogenase complex;macromolecular complex;microbody;organelle;membrane-bounded organelle;intracellular organelle;intracellular membrane-bounded organelle;protein complex;intracellular part;cytoplasmic part	GO:0000166;GO:0003824;GO:0004367;GO:0005488;GO:0005515;GO:0016491;GO:0016614;GO:0016616;GO:0042802;GO:0042803;GO:0046983;GO:0048037;GO:0050662;GO:0051287	nucleotide binding;catalytic activity;glycerol-3-phosphate dehydrogenase (NAD+) activity;binding;protein binding;oxidoreductase activity;oxidoreductase activity, acting on CH-OH group of donors	GO:0005975;GO:0006066;GO:0006071;GO:0006072;GO:0006116;GO:0006139;GO:0006732;GO:0006733;GO:0006734;GO:0006753;GO:0006766;GO:0006767;GO:0006769;GO:0006793;GO:0006796;GO:0006807;GO:0006973;GO:0008152;GO:0009056;GO:0009057;GO:0009117;GO:0009820;GO:0009987;GO:0016052;GO:0019362;GO:0019400;GO:0019405;GO:0019563;GO:0019637;GO:0019674;GO:0019725;GO:0019748;GO:0019751;GO:0042592;GO:0043170;GO:0044237;GO:…	carbohydrate metabolic process;alcohol metabolic process;glycerol metabolic process;glycerol-3-phosphate metabolic process;NADH oxidation;nucleobase, nucleoside, nucleotide and nucleic acid metabolic process;coenzyme metabolic process					0.497892	0	1	S	AGRKRSSSSVSLK	GSK3;PKA	PKA	0.042	0.046519	17
HIGH	3306	TPK2	340	331	27	27	Phosphoserine	5530;6117	6797;6798;7542	15921	40854	yeast_tpk_MO11	1499	15921	40854	yeast_tpk_MO11	1499	YDL022W	YDL022W	YDL022W	Glycerol-3-phosphate dehydrogenase [NAD+] 1	GPD1;DAR1;HOR1;OSG1;YDL022W;D2830	>YDL022W GPD1 SGDID:S000002180, Chr IV from 411823-412998, Verified ORF, NAD-dependent glycerol-3-phosphate dehydrogenase, key enzyme of glycerol synthesis, essential for growth under osmotic stress; expression regulated by high-osmolarity glycerol respon	Q00055;A5YWB0;Q6J5J2;Q6J5J5	YDL022W	PF07479;PF01210	NAD_Gly3P_dh_C;NAD_Gly3P_dh_N	NAD-dependent glycerol-3-phosphate dehydrogenase C-terminus;NAD-dependent glycerol-3-phosphate dehydrogenase N-terminus		GO:0005777;GO:0005829;GO:0009331;GO:0032991;GO:0042579;GO:0043226;GO:0043227;GO:0043229;GO:0043231;GO:0043234;GO:0044424;GO:0044444;GO:0044464	peroxisome;cytosol;glycerol-3-phosphate dehydrogenase complex;macromolecular complex;microbody;organelle;membrane-bounded organelle;intracellular organelle;intracellular membrane-bounded organelle;protein complex;intracellular part;cytoplasmic part	GO:0000166;GO:0003824;GO:0004367;GO:0005488;GO:0005515;GO:0016491;GO:0016614;GO:0016616;GO:0042802;GO:0042803;GO:0046983;GO:0048037;GO:0050662;GO:0051287	nucleotide binding;catalytic activity;glycerol-3-phosphate dehydrogenase (NAD+) activity;binding;protein binding;oxidoreductase activity;oxidoreductase activity, acting on CH-OH group of donors	GO:0005975;GO:0006066;GO:0006071;GO:0006072;GO:0006116;GO:0006139;GO:0006732;GO:0006733;GO:0006734;GO:0006753;GO:0006766;GO:0006767;GO:0006769;GO:0006793;GO:0006796;GO:0006807;GO:0006973;GO:0008152;GO:0009056;GO:0009057;GO:0009117;GO:0009820;GO:0009987;GO:0016052;GO:0019362;GO:0019400;GO:0019405;GO:0019563;GO:0019637;GO:0019674;GO:0019725;GO:0019748;GO:0019751;GO:0042592;GO:0043170;GO:0044237;GO:…	carbohydrate metabolic process;alcohol metabolic process;glycerol metabolic process;glycerol-3-phosphate metabolic process;NADH oxidation;nucleobase, nucleoside, nucleotide and nucleic acid metabolic process;coenzyme metabolic process					0.996466	24.8686	1	S	RSSSSVSLKAAEK	CK1	CK1	0.081	0.046519	17
HIGH	3162	TPK2	196	213	84	84	Phosphoserine	4998	6158	14659	38112	yeast_tpk_MO08	3575	14659	38112	yeast_tpk_MO08	3575	YBR069C	YBR069C	YBR069C	Valine/tyrosine/tryptophan amino-acid permease	VAP1;TAP1;TAT1;YBR069C;YBR0710	>YBR069C TAT1 SGDID:S000000273, Chr II from 378430-376571, reverse complement, Verified ORF, Amino acid transport protein for valine, leucine, isoleucine, and tyrosine, low-affinity tryptophan and histidine transporter; overexpression confers FK506 and FT	P38085	YBR069C	PF00324	AA_permease	Amino acid permease		GO:0016021;GO:0031224;GO:0044425;GO:0044464	integral to membrane;intrinsic to membrane;membrane part;cell part	GO:0005215;GO:0005275;GO:0005342;GO:0005488;GO:0005515;GO:0015171;GO:0015173;GO:0015179;GO:0015196;GO:0022804;GO:0022857;GO:0022891;GO:0022892;GO:0022893;GO:0046943	transporter activity;amine transmembrane transporter activity;organic acid transmembrane transporter activity;binding;protein binding;amino acid transmembrane transporter activity;aromatic amino acid transmembrane transporter activity	GO:0006810;GO:0006865;GO:0009987;GO:0015801;GO:0015827;GO:0015828;GO:0015837;GO:0015849;GO:0046942;GO:0051234;GO:0055085	transport;amino acid transport;cellular process;aromatic amino acid transport;tryptophan transport;tyrosine transport;amine transport;organic acid transport;carboxylic acid transport;establishment of localization;transmembrane transport	sce:YBR069C				0.999996	53.5455	1	S	RNSELESQEKNNL	CK1	CK1	0.143	0.000386078	40.21
HIGH	312	FUS3	311	381	587	587		4218	5019	10964	27028	20100319_Y_elm&fus_ZrO-10	1760	10964	27028	20100319_Y_elm&fus_ZrO-10	1760	YER109C	YER109C	YER109C	Transcriptional activator FLO8;Protein PDH5	FLO8;PDH5;YER109C/YER108C	>YER109C FLO8 SGDID:S000000911, Chr V from 377610-375211, reverse complement, Verified ORF, Transcription factor required for flocculation, diploid filamentous growth, and haploid invasive growth; genome reference strain S288C and most laboratory strains	P40068;P40067;Q05751	YER109C	PF08513	LisH	LisH		GO:0005634;GO:0005737;GO:0043226;GO:0043227;GO:0043229;GO:0043231;GO:0044424;GO:0044464	nucleus;cytoplasm;organelle;membrane-bounded organelle;intracellular organelle;intracellular membrane-bounded organelle;intracellular part;cell part	GO:0003702;GO:0003704;GO:0030528	RNA polymerase II transcription factor activity;specific RNA polymerase II transcription factor activity;transcription regulator activity	GO:0000128;GO:0000501;GO:0001403;GO:0006139;GO:0006350;GO:0006355;GO:0006357;GO:0006807;GO:0007124;GO:0008152;GO:0009058;GO:0009059;GO:0009889;GO:0009891;GO:0009893;GO:0009987;GO:0010468;GO:0010551;GO:0010552;GO:0010556;GO:0010557;GO:0010604;GO:0010628;GO:0016049;GO:0019219;GO:0019222;GO:0030447;GO:0031323;GO:0031325;GO:0031326;GO:0031328;GO:0032583;GO:0034645;GO:0034960;GO:0034961;GO:0040007;GO:…	flocculation;flocculation via cell wall protein-carbohydrate interaction;invasive growth in response to glucose limitation;nucleobase, nucleoside, nucleotide and nucleic acid metabolic process;transcription;regulation of transcription, DNA-dependent	sce:YER109C				0.997137	25.6128	3	S	AVNSKVSASSPLS	CK1	CK1	0.081	0.0200919	6.18
HIGH	313	FUS3	312	381	589	589		4218	5019	10964	27028	20100319_Y_elm&fus_ZrO-10	1760	10964	27028	20100319_Y_elm&fus_ZrO-10	1760	YER109C	YER109C	YER109C	Transcriptional activator FLO8;Protein PDH5	FLO8;PDH5;YER109C/YER108C	>YER109C FLO8 SGDID:S000000911, Chr V from 377610-375211, reverse complement, Verified ORF, Transcription factor required for flocculation, diploid filamentous growth, and haploid invasive growth; genome reference strain S288C and most laboratory strains	P40068;P40067;Q05751	YER109C	PF08513	LisH	LisH		GO:0005634;GO:0005737;GO:0043226;GO:0043227;GO:0043229;GO:0043231;GO:0044424;GO:0044464	nucleus;cytoplasm;organelle;membrane-bounded organelle;intracellular organelle;intracellular membrane-bounded organelle;intracellular part;cell part	GO:0003702;GO:0003704;GO:0030528	RNA polymerase II transcription factor activity;specific RNA polymerase II transcription factor activity;transcription regulator activity	GO:0000128;GO:0000501;GO:0001403;GO:0006139;GO:0006350;GO:0006355;GO:0006357;GO:0006807;GO:0007124;GO:0008152;GO:0009058;GO:0009059;GO:0009889;GO:0009891;GO:0009893;GO:0009987;GO:0010468;GO:0010551;GO:0010552;GO:0010556;GO:0010557;GO:0010604;GO:0010628;GO:0016049;GO:0019219;GO:0019222;GO:0030447;GO:0031323;GO:0031325;GO:0031326;GO:0031328;GO:0032583;GO:0034645;GO:0034960;GO:0034961;GO:0040007;GO:…	flocculation;flocculation via cell wall protein-carbohydrate interaction;invasive growth in response to glucose limitation;nucleobase, nucleoside, nucleotide and nucleic acid metabolic process;transcription;regulation of transcription, DNA-dependent	sce:YER109C				0.997137	25.6128	3	S	NSKVSASSPLSIA	GSK3	GSK3	0.081	0.0200919	6.18
HIGH	314	FUS3	313	381	590	590		4218	5019	10964	27028	20100319_Y_elm&fus_ZrO-10	1760	10964	27028	20100319_Y_elm&fus_ZrO-10	1760	YER109C	YER109C	YER109C	Transcriptional activator FLO8;Protein PDH5	FLO8;PDH5;YER109C/YER108C	>YER109C FLO8 SGDID:S000000911, Chr V from 377610-375211, reverse complement, Verified ORF, Transcription factor required for flocculation, diploid filamentous growth, and haploid invasive growth; genome reference strain S288C and most laboratory strains	P40068;P40067;Q05751	YER109C	PF08513	LisH	LisH		GO:0005634;GO:0005737;GO:0043226;GO:0043227;GO:0043229;GO:0043231;GO:0044424;GO:0044464	nucleus;cytoplasm;organelle;membrane-bounded organelle;intracellular organelle;intracellular membrane-bounded organelle;intracellular part;cell part	GO:0003702;GO:0003704;GO:0030528	RNA polymerase II transcription factor activity;specific RNA polymerase II transcription factor activity;transcription regulator activity	GO:0000128;GO:0000501;GO:0001403;GO:0006139;GO:0006350;GO:0006355;GO:0006357;GO:0006807;GO:0007124;GO:0008152;GO:0009058;GO:0009059;GO:0009889;GO:0009891;GO:0009893;GO:0009987;GO:0010468;GO:0010551;GO:0010552;GO:0010556;GO:0010557;GO:0010604;GO:0010628;GO:0016049;GO:0019219;GO:0019222;GO:0030447;GO:0031323;GO:0031325;GO:0031326;GO:0031328;GO:0032583;GO:0034645;GO:0034960;GO:0034961;GO:0040007;GO:…	flocculation;flocculation via cell wall protein-carbohydrate interaction;invasive growth in response to glucose limitation;nucleobase, nucleoside, nucleotide and nucleic acid metabolic process;transcription;regulation of transcription, DNA-dependent	sce:YER109C				0.999645	35.696	3	S	SKVSASSPLSIAT	CK1;Polo box	Polo box	0.00405	0.0200919	6.18
HIGH	1593	STE20	239	275	441	441		3526	3922	6684	18108	yeast1_scx09_2	988	6684	18108	yeast1_scx09_2	988	YDL225W	YDL225W	YDL225W	Seventh homolog of septin 1;Septation protein 7	SHS1;SEP7;YDL225W	>YDL225W SHS1 SGDID:S000002384, Chr IV from 52446-54101, Verified ORF, One of five related septins (Cdc3p, Cdc10p, Cdc11p, Cdc12p, Shs1p) that form a cortical filamentous collar at the mother-bud neck which is necessary for normal morphogenesis and cytoki	Q07657	YDL225W	PF00735	Septin	Septin		GO:0005856;GO:0005935;GO:0005940;GO:0016020;GO:0030427;GO:0031105;GO:0032156;GO:0032991;GO:0043226;GO:0043228;GO:0043229;GO:0043232;GO:0043234;GO:0043332;GO:0044422;GO:0044424;GO:0044430;GO:0044444;GO:0044446;GO:0044448;GO:0044463;GO:0044464	cytoskeleton;cellular bud neck;septin ring;membrane;site of polarized growth;septin complex;septin cytoskeleton;macromolecular complex;organelle;non-membrane-bounded organelle;intracellular organelle;intracellular non-membrane-bounded organelle;protein complex;mating projection tip;organelle part;intracellular part;cytoskeletal part;cytoplasmic part;intracellular organelle part;cell cortex part;c…	GO:0000166;GO:0005198;GO:0005200;GO:0005488;GO:0005515;GO:0005525;GO:0017076;GO:0019001;GO:0032553;GO:0032555;GO:0032561;GO:0042802	nucleotide binding;structural molecule activity;structural constituent of cytoskeleton;binding;protein binding;GTP binding;purine nucleotide binding;guanyl nucleotide binding;ribonucleotide binding;purine ribonucleotide binding;guanyl ribonucleotide binding;identical protein binding	GO:0000910;GO:0007049;GO:0007163;GO:0009987;GO:0030010;GO:0051301	cytokinesis;cell cycle;establishment or maintenance of cell polarity;cellular process;establishment of cell polarity;cell division	sce:YDL225W				0.951393	12.9189	1	S	SIKTESSPKFLNS	CDK1;Polo box	Polo box	0.00405	0.13168	17.61
MEDIUM	6774	KSS1	140	199	220	220	Phosphoserine	1347	1752	6171	13359	20100421_Y-sil-Kss&ksp-MO2-09	4398	6171	13359	20100421_Y-sil-Kss&ksp-MO2-09	4398	YDR422C	YDR422C	YDR422C	SNF1 protein kinase subunit beta-1;SNF1-interacting protein 1	SIP1;YDR422C;D9461.11	>YDR422C SIP1 SGDID:S000002830, Chr IV from 1317766-1315319, reverse complement, Verified ORF, Alternate beta-subunit of the Snf1p kinase complex, may confer substrate specificity; vacuolar protein containing KIS (Kinase-Interacting Sequence) and ASC (Ass	P32578	YDR422C	PF04739	AMPKBI	5'-AMP-activated protein kinase, beta subunit, complex-interacting region		GO:0000322;GO:0000323;GO:0000324;GO:0005773;GO:0031588;GO:0032991;GO:0043226;GO:0043227;GO:0043229;GO:0043231;GO:0043234;GO:0044424;GO:0044444;GO:0044464	storage vacuole;lytic vacuole;fungal-type vacuole;vacuole;AMP-activated protein kinase complex;macromolecular complex;organelle;membrane-bounded organelle;intracellular organelle;intracellular membrane-bounded organelle;protein complex;intracellular part	GO:0005488;GO:0005515	binding;protein binding	GO:0006464;GO:0006468;GO:0006793;GO:0006796;GO:0007154;GO:0007165;GO:0008152;GO:0009987;GO:0016310;GO:0019538;GO:0034960;GO:0043170;GO:0043254;GO:0043283;GO:0043412;GO:0043687;GO:0044087;GO:0044237;GO:0044238;GO:0044260;GO:0044267;GO:0050789;GO:0050794;GO:0051128;GO:0065007	protein modification process;protein amino acid phosphorylation;phosphorus metabolic process;phosphate metabolic process;cell communication;signal transduction;metabolic process;cellular process;phosphorylation;protein metabolic process	sce:YDR422C				0.898204	9.45642	1	S	ALTKTDSIDIPVR	CHK1;CK1;PKD	PKD	0.020748	0.174018	17.86
HIGH	3961	TPK2	995	943	21	21		1390	1729;1730;1731	4257	11323	yeast_tpk_MO05-1	5431	4258	11324	yeast_tpk_MO05	8920	YIL121W	YIL121W	YIL121W	Uncharacterized transporter YIL121W	YIL121W	>YIL121W QDR2 SGDID:S000001383, Chr IX from 132241-133869, Verified ORF, "Multidrug transporter of the major facilitator superfamily, required for resistance to quinidine, barban, cisplatin, and bleomycin; may have a role in potassium uptake"	P40474	YIL121W	PF07690	MFS_1	Major Facilitator Superfamily		GO:0005887;GO:0016021;GO:0031224;GO:0031226;GO:0044425;GO:0044459;GO:0044464	integral to plasma membrane;integral to membrane;intrinsic to membrane;intrinsic to plasma membrane;membrane part;plasma membrane part;cell part	GO:0005215;GO:0005488;GO:0005515;GO:0015238;GO:0015239;GO:0015559;GO:0022857;GO:0042802	transporter activity;binding;protein binding;drug transporter activity;multidrug transporter activity;multidrug efflux pump activity;transmembrane transporter activity;identical protein binding	GO:0006810;GO:0006811;GO:0006812;GO:0006813;GO:0006855;GO:0009987;GO:0010107;GO:0015672;GO:0015893;GO:0030001;GO:0051234;GO:0055085	transport;ion transport;cation transport;potassium ion transport;multidrug transport;cellular process;potassium ion import;monovalent inorganic cation transport;drug transport;metal ion transport;establishment of localization;transmembrane transport	sce:YIL121W				0.99906	31.1405	1	S	EDELAESMQSYNR	NEK6	NEK6	0.076	0.0271314	22.98
HIGH	3962	TPK2	996	943	24	24		1390	1729;1730;1731	4256	11322	yeast_tpk_MO02-1	4559	4255	11320	yeast_tpk_MO02-1	4551	YIL121W	YIL121W	YIL121W	Uncharacterized transporter YIL121W	YIL121W	>YIL121W QDR2 SGDID:S000001383, Chr IX from 132241-133869, Verified ORF, "Multidrug transporter of the major facilitator superfamily, required for resistance to quinidine, barban, cisplatin, and bleomycin; may have a role in potassium uptake"	P40474	YIL121W	PF07690	MFS_1	Major Facilitator Superfamily		GO:0005887;GO:0016021;GO:0031224;GO:0031226;GO:0044425;GO:0044459;GO:0044464	integral to plasma membrane;integral to membrane;intrinsic to membrane;intrinsic to plasma membrane;membrane part;plasma membrane part;cell part	GO:0005215;GO:0005488;GO:0005515;GO:0015238;GO:0015239;GO:0015559;GO:0022857;GO:0042802	transporter activity;binding;protein binding;drug transporter activity;multidrug transporter activity;multidrug efflux pump activity;transmembrane transporter activity;identical protein binding	GO:0006810;GO:0006811;GO:0006812;GO:0006813;GO:0006855;GO:0009987;GO:0010107;GO:0015672;GO:0015893;GO:0030001;GO:0051234;GO:0055085	transport;ion transport;cation transport;potassium ion transport;multidrug transport;cellular process;potassium ion import;monovalent inorganic cation transport;drug transport;metal ion transport;establishment of localization;transmembrane transport	sce:YIL121W				0.892625	9.1243	2	S	LAESMQSYNRETA	CK1	CK1	0.081	2.79e-05	27.78
HIGH	3543	TPK2	577	521	220	220	Phosphoserine	6361	7844	18340	46796	yeast_tpk_MO05	6009	18340	46796	yeast_tpk_MO05	6009	YDR422C	YDR422C	YDR422C	SNF1 protein kinase subunit beta-1;SNF1-interacting protein 1	SIP1;YDR422C;D9461.11	>YDR422C SIP1 SGDID:S000002830, Chr IV from 1317766-1315319, reverse complement, Verified ORF, Alternate beta-subunit of the Snf1p kinase complex, may confer substrate specificity; vacuolar protein containing KIS (Kinase-Interacting Sequence) and ASC (Ass	P32578	YDR422C	PF04739	AMPKBI	5'-AMP-activated protein kinase, beta subunit, complex-interacting region		GO:0000322;GO:0000323;GO:0000324;GO:0005773;GO:0031588;GO:0032991;GO:0043226;GO:0043227;GO:0043229;GO:0043231;GO:0043234;GO:0044424;GO:0044444;GO:0044464	storage vacuole;lytic vacuole;fungal-type vacuole;vacuole;AMP-activated protein kinase complex;macromolecular complex;organelle;membrane-bounded organelle;intracellular organelle;intracellular membrane-bounded organelle;protein complex;intracellular part	GO:0005488;GO:0005515	binding;protein binding	GO:0006464;GO:0006468;GO:0006793;GO:0006796;GO:0007154;GO:0007165;GO:0008152;GO:0009987;GO:0016310;GO:0019538;GO:0034960;GO:0043170;GO:0043254;GO:0043283;GO:0043412;GO:0043687;GO:0044087;GO:0044237;GO:0044238;GO:0044260;GO:0044267;GO:0050789;GO:0050794;GO:0051128;GO:0065007	protein modification process;protein amino acid phosphorylation;phosphorus metabolic process;phosphate metabolic process;cell communication;signal transduction;metabolic process;cellular process;phosphorylation;protein metabolic process	sce:YDR422C				0.991927	20.8947	1	S	ALTKTDSIDIPVR	CHK1;CK1;PKD	PKD	0.020748	0.0938543	18.18
MEDIUM	35	ELM1	34	36	312	312	Phosphoserine	3138	3726	8017	19620	20100319_Y_elm&fus_ZrO2-10	1169	8017	19620	20100319_Y_elm&fus_ZrO2-10	1169	YAR002W	YAR002W	YAR002W	Nucleoporin NUP60;Nuclear pore protein NUP60	NUP60;FUN17;YAR002W	>YAR002W NUP60 SGDID:S000000063, Chr I from 152259-153878, Verified ORF, Subunit of the nuclear pore complex (NPC), functions to anchor Nup2p to the NPC in a process controlled by the nucleoplasmic concentration of Gsp1p-GTP; potential Cdc28p substrate; i	P39705	YAR002W					GO:0005643;GO:0016020;GO:0031090;GO:0031965;GO:0032991;GO:0043234;GO:0044422;GO:0044424;GO:0044425;GO:0044428;GO:0044446;GO:0044464;GO:0046930	nuclear pore;membrane;organelle membrane;nuclear membrane;macromolecular complex;protein complex;organelle part;intracellular part;membrane part;nuclear part;intracellular organelle part;cell part;pore complex	GO:0005198;GO:0005488;GO:0005515;GO:0017056	structural molecule activity;binding;protein binding;structural constituent of nuclear pore	GO:0000059;GO:0006461;GO:0006810;GO:0006886;GO:0009987;GO:0010926;GO:0015031;GO:0015931;GO:0016043;GO:0022607;GO:0034621;GO:0034622;GO:0043623;GO:0043933;GO:0045184;GO:0046907;GO:0050657;GO:0050658;GO:0051028;GO:0051234;GO:0051236;GO:0051649;GO:0055085;GO:0065002;GO:0065003	protein import into nucleus, docking;protein complex assembly;transport;intracellular protein transport;cellular process;anatomical structure formation;protein transport;nucleobase, nucleoside, nucleotide and nucleic acid transport	sce:YAR002W				1	68.2583	1	S	RKHKRVSPNAAPR	PKA	PKA	0.042	0.0658456	18.5
HIGH	35	FUS3	34	36	312	312	Phosphoserine	3138	3726	8017	19620	20100319_Y_elm&fus_ZrO2-10	1169	8017	19620	20100319_Y_elm&fus_ZrO2-10	1169	YAR002W	YAR002W	YAR002W	Nucleoporin NUP60;Nuclear pore protein NUP60	NUP60;FUN17;YAR002W	>YAR002W NUP60 SGDID:S000000063, Chr I from 152259-153878, Verified ORF, Subunit of the nuclear pore complex (NPC), functions to anchor Nup2p to the NPC in a process controlled by the nucleoplasmic concentration of Gsp1p-GTP; potential Cdc28p substrate; i	P39705	YAR002W					GO:0005643;GO:0016020;GO:0031090;GO:0031965;GO:0032991;GO:0043234;GO:0044422;GO:0044424;GO:0044425;GO:0044428;GO:0044446;GO:0044464;GO:0046930	nuclear pore;membrane;organelle membrane;nuclear membrane;macromolecular complex;protein complex;organelle part;intracellular part;membrane part;nuclear part;intracellular organelle part;cell part;pore complex	GO:0005198;GO:0005488;GO:0005515;GO:0017056	structural molecule activity;binding;protein binding;structural constituent of nuclear pore	GO:0000059;GO:0006461;GO:0006810;GO:0006886;GO:0009987;GO:0010926;GO:0015031;GO:0015931;GO:0016043;GO:0022607;GO:0034621;GO:0034622;GO:0043623;GO:0043933;GO:0045184;GO:0046907;GO:0050657;GO:0050658;GO:0051028;GO:0051234;GO:0051236;GO:0051649;GO:0055085;GO:0065002;GO:0065003	protein import into nucleus, docking;protein complex assembly;transport;intracellular protein transport;cellular process;anatomical structure formation;protein transport;nucleobase, nucleoside, nucleotide and nucleic acid transport	sce:YAR002W				1	68.2583	1	S	RKHKRVSPNAAPR	PKA	PKA	0.042	0.0658456	18.5
MEDIUM	6919	KSS1	285	433	54	54	Phosphoserine	841	1092;1093;1094	4202	9286	20100421_Y-sil-Kss&ksp-MO-08	3394	4206	9300	20100421_Y-sil-Kss&ksp-MO3-07	2790	YJL080C	YJL080C	YJL080C	Protein SCP160;Protein HX	SCP160;HX;YJL080C;J1017	>YJL080C SCP160 SGDID:S000003616, Chr X from 289220-285552, reverse complement, Verified ORF, Essential RNA-binding G protein effector of mating response pathway, mainly associated with nuclear envelope and ER, interacts in mRNA-dependent manner with tran	P06105	YJL080C	PF00013	KH_1	KH domain		GO:0005789;GO:0005844;GO:0016020;GO:0030529;GO:0031090;GO:0031965;GO:0032991;GO:0044422;GO:0044424;GO:0044425;GO:0044428;GO:0044432;GO:0044444;GO:0044446;GO:0044464	endoplasmic reticulum membrane;polysome;membrane;ribonucleoprotein complex;organelle membrane;nuclear membrane;macromolecular complex;organelle part;intracellular part;membrane part;nuclear part;endoplasmic reticulum part;cytoplasmic part	GO:0001965;GO:0003676;GO:0003723;GO:0005488;GO:0005515	G-protein alpha-subunit binding;nucleic acid binding;RNA binding;binding;protein binding	GO:0000750;GO:0006342;GO:0006348;GO:0006355;GO:0006403;GO:0006996;GO:0007059;GO:0007154;GO:0007165;GO:0007166;GO:0007186;GO:0008298;GO:0009889;GO:0009890;GO:0009892;GO:0009987;GO:0010468;GO:0010556;GO:0010558;GO:0010605;GO:0010629;GO:0016043;GO:0016458;GO:0016481;GO:0019219;GO:0019222;GO:0022402;GO:0030466;GO:0031137;GO:0031323;GO:0031324;GO:0031326;GO:0031327;GO:0032005;GO:0033036;GO:0034397;GO:…	pheromone-dependent signal transduction involved in conjugation with cellular fusion;chromatin silencing;chromatin silencing at telomere;regulation of transcription, DNA-dependent;RNA localization;organelle organization;chromosome segregation	sce:YJL080C				0.886792	8.93947	1	S	KPTPLPSLKDLPS	CK1	CK1	0.143	0.174018	18.66
HIGH	1831	STE20	477	526	791	791	Phosphoserine	2009	2219	3926	11106	yeast1_scx09_2	1951	3926	11106	yeast1_scx09_2	1951	YGL083W	YGL083W	YGL083W	Protein kinase-like protein SCY1	SCY1;YGL083W	>YGL083W SCY1 SGDID:S000003051, Chr VII from 353061-355475, Verified ORF, "Putative kinase, suppressor of GTPase mutant, similar to bovine rhodopsin kinase"	P53009	YGL083W							GO:0000166;GO:0001882;GO:0001883;GO:0003824;GO:0004672;GO:0005488;GO:0005524;GO:0016301;GO:0016740;GO:0016772;GO:0016773;GO:0017076;GO:0030554;GO:0032553;GO:0032555;GO:0032559	nucleotide binding;nucleoside binding;purine nucleoside binding;catalytic activity;protein kinase activity;binding;ATP binding;kinase activity;transferase activity;transferase activity, transferring phosphorus-containing groups;phosphotransferase activity, alcohol group as acceptor;purine nucleotide binding;adenyl nucleotide binding;ribonucleotide binding;purine ribonucleotide binding;adenyl ribo…	GO:0006464;GO:0006468;GO:0006793;GO:0006796;GO:0008152;GO:0009987;GO:0016310;GO:0019538;GO:0034960;GO:0043170;GO:0043283;GO:0043412;GO:0043687;GO:0044237;GO:0044238;GO:0044260;GO:0044267	protein modification process;protein amino acid phosphorylation;phosphorus metabolic process;phosphate metabolic process;metabolic process;cellular process;phosphorylation;protein metabolic process;cellular biopolymer metabolic process;macromolecule metabolic process;biopolymer metabolic process;biopolymer modification;post-translational protein modification;cellular metabolic process;primary met…	sce:YGL083W				0.951417	12.9189	1	S	NKRKDGSSDIPRS				0.13168	18.76
MEDIUM	4725	SNF1	1759	1673	131	131	Phosphoserine	5461	6715	15782	40571	yeast_tpk_MO10	1504	15782	40571	yeast_tpk_MO10	1504	YOR352W	YOR352W	YOR352W	Uncharacterized protein YOR352W	YOR352W	>YOR352W YOR352W SGDID:S000005879, Chr XV from 997210-998241, Uncharacterized ORF, "Putative protein of unknown function; expression levels regulated by Arg5,6p; green fluorescent protein (GFP)-fusion protein localizes to the cytoplasm and nucleus"	Q08816	YOR352W					GO:0005634;GO:0005737;GO:0043226;GO:0043227;GO:0043229;GO:0043231;GO:0044424;GO:0044464	nucleus;cytoplasm;organelle;membrane-bounded organelle;intracellular organelle;intracellular membrane-bounded organelle;intracellular part;cell part					sce:YOR352W				0.902495	9.66576	1	S	SHPRRLSMSQQSK	AURORA-A;CAMK2;PKA;PKA/AKT	PKA/AKT	0.00111111	0.0614207	18.82
MEDIUM	4197	SNF1	1231	1169	123	123	Phosphoserine	4164	5122;5123	12500	32724	yeast_tpk_scx02	2609	12501	32725	yeast_tpk_MO05	2591	YLR055C	YLR055C	YLR055C	Transcription factor SPT8	SPT8;YLR055C;L2144	>YLR055C SPT8 SGDID:S000004045, Chr XII from 253081-251273, reverse complement, Verified ORF, "Subunit of the SAGA transcriptional regulatory complex but not present in SAGA-like complex SLIK/SALSA, required for SAGA-mediated inhibition at some promoters"	P38915	YLR055C					GO:0000123;GO:0000124;GO:0032991;GO:0043234;GO:0044422;GO:0044424;GO:0044428;GO:0044446;GO:0044451;GO:0044464;GO:0070461	histone acetyltransferase complex;SAGA complex;macromolecular complex;protein complex;organelle part;intracellular part;nuclear part;intracellular organelle part;nucleoplasm part;cell part;SAGA-type complex	GO:0003712;GO:0005488;GO:0005515;GO:0008134;GO:0017025;GO:0030528	transcription cofactor activity;binding;protein binding;transcription factor binding;TATA-binding protein binding;transcription regulator activity	GO:0000122;GO:0006139;GO:0006350;GO:0006355;GO:0006357;GO:0006807;GO:0008152;GO:0009058;GO:0009059;GO:0009889;GO:0009890;GO:0009891;GO:0009892;GO:0009893;GO:0009987;GO:0010468;GO:0010556;GO:0010557;GO:0010558;GO:0010604;GO:0010605;GO:0010628;GO:0010629;GO:0016481;GO:0019219;GO:0019222;GO:0031323;GO:0031324;GO:0031325;GO:0031326;GO:0031327;GO:0031328;GO:0034645;GO:0034960;GO:0034961;GO:0043170;GO:…	negative regulation of transcription from RNA polymerase II promoter;nucleobase, nucleoside, nucleotide and nucleic acid metabolic process;transcription;regulation of transcription, DNA-dependent;regulation of transcription from RNA polymerase II promoter	sce:YLR055C			K11360	1	21.4555	2	S	SEDVKLSDVDGGV				0.065763	16.23
HIGH	2888	STE20	1534	1248	130	130		215	239	391	1064	yeast1_scx05	2113	391	1064	yeast1_scx05	2113	YOR141C	YOR141C	YOR141C	Actin-like protein ARP8	ARP8;YOR141C;YOR3348C	>YOR141C ARP8 SGDID:S000005667, Chr XV from 592588-589943, reverse complement, Verified ORF, "Nuclear actin-related protein involved in chromatin remodeling, component of chromatin-remodeling enzyme complexes"	Q12386	YOR141C	PF00022	Actin	Actin		GO:0005737;GO:0005856;GO:0016585;GO:0031011;GO:0032991;GO:0033202;GO:0043226;GO:0043228;GO:0043229;GO:0043232;GO:0043234;GO:0044422;GO:0044424;GO:0044428;GO:0044446;GO:0044451;GO:0044464	cytoplasm;cytoskeleton;chromatin remodeling complex;Ino80 complex;macromolecular complex;DNA helicase complex;organelle;non-membrane-bounded organelle;intracellular organelle;intracellular non-membrane-bounded organelle;protein complex;organelle part;intracellular part;nuclear part;intracellular organelle part;nucleoplasm part;cell part	GO:0005488;GO:0005515	binding;protein binding	GO:0006139;GO:0006259;GO:0006310;GO:0006312;GO:0006325;GO:0006338;GO:0006350;GO:0006355;GO:0006950;GO:0006974;GO:0006996;GO:0008152;GO:0009058;GO:0009059;GO:0009889;GO:0009987;GO:0010468;GO:0010556;GO:0016043;GO:0016568;GO:0019219;GO:0019222;GO:0031323;GO:0031326;GO:0034645;GO:0034960;GO:0034961;GO:0043170;GO:0043283;GO:0043284;GO:0044237;GO:0044238;GO:0044249;GO:0044260;GO:0045449;GO:0050789;GO:…	nucleobase, nucleoside, nucleotide and nucleic acid metabolic process;DNA metabolic process;DNA recombination;mitotic recombination;establishment or maintenance of chromatin architecture;chromatin remodeling;transcription;regulation of transcription, DNA-dependent;response to stress;response to DNA damage stimulus;organelle organization;metabolic process;biosynthetic process;macromolecule biosynt…	sce:YOR141C			K11673	0.951417	12.9189	1	T	APPAVQTSKRYKK				0.13168	19.38
HIGH	4136	TPK2	1170	1113	316	316		6773	8346;8347	19567	49801	yeast_tpk_MO02-1	7244	19568	49802	yeast_tpk_MO05	6611	YKL204W	YKL204W	YKL204W	Protein EAP1;eIF4E-associated protein 1	EAP1;YKL204W	>YKL204W EAP1 SGDID:S000001687, Chr XI from 53705-55603, Verified ORF, eIF4E-associated protein, binds eIF4E and inhibits cap-dependent translation, also functions independently of eIF4E to maintain genetic stability; plays a role in cell growth, implicat	P36041	YKL204W					GO:0005845;GO:0010494;GO:0030529;GO:0032991;GO:0034518;GO:0043234;GO:0044424;GO:0044444;GO:0044464	mRNA cap binding complex;stress granule;ribonucleoprotein complex;macromolecular complex;RNA cap binding complex;protein complex;intracellular part;cytoplasmic part;cell part	GO:0000166;GO:0001882;GO:0001883;GO:0005488;GO:0005515;GO:0005524;GO:0008190;GO:0017076;GO:0030554;GO:0031369;GO:0032553;GO:0032555;GO:0032559	nucleotide binding;nucleoside binding;purine nucleoside binding;binding;protein binding;ATP binding;eukaryotic initiation factor 4E binding;purine nucleotide binding;adenyl nucleotide binding;translation initiation factor binding;ribonucleotide binding	GO:0006417;GO:0009889;GO:0009890;GO:0009892;GO:0010468;GO:0010556;GO:0010558;GO:0010605;GO:0010608;GO:0017148;GO:0019222;GO:0031323;GO:0031324;GO:0031326;GO:0031327;GO:0032268;GO:0032269;GO:0040008;GO:0042221;GO:0042493;GO:0048519;GO:0048523;GO:0050789;GO:0050794;GO:0050896;GO:0051246;GO:0051248;GO:0060255;GO:0065007;GO:0080090	regulation of translation;regulation of biosynthetic process;negative regulation of biosynthetic process;negative regulation of metabolic process;regulation of gene expression;regulation of macromolecule biosynthetic process	sce:YKL204W				0.998376	27.81	3	S	PSLSKTSIEQVNE	AURORA;CK1	AURORA	0.020748	0.00603923	11.5
HIGH	2699	STE20	1345	509	912	912	Phosphothreonine	3798;4539	4248;4249;4250;5056	8655	23681	yeast1_scx09_2	777	8653	23677	yeast1_scx08_2	807	YGL008C	YGL008C	YGL008C	Plasma membrane ATPase 1;Proton pump 1	PMA1;YGL008C	>YGL008C PMA1 SGDID:S000002976, Chr VII from 482671-479915, reverse complement, Verified ORF, Plasma membrane H+-ATPase, pumps protons out of the cell; major regulator of cytoplasmic pH and plasma membrane potential; part of the P2 subgroup of cation-tran	P05030	YGL008C	PF00690;PF00122;PF00702	Cation_ATPase_N;E1-E2_ATPase;Hydrolase	Cation transporter/ATPase, N-terminus;E1-E2 ATPase;haloacid dehalogenase-like hydrolase		GO:0000267;GO:0001950;GO:0005739;GO:0005886;GO:0016020;GO:0016021;GO:0031224;GO:0043226;GO:0043227;GO:0043229;GO:0043231;GO:0044424;GO:0044425;GO:0044444;GO:0044464;GO:0045121	cell fraction;plasma membrane enriched fraction;mitochondrion;plasma membrane;membrane;integral to membrane;intrinsic to membrane;organelle;membrane-bounded organelle;intracellular organelle;intracellular membrane-bounded organelle;intracellular part;membrane part;cytoplasmic part;cell part;membrane raft	GO:0000166;GO:0000287;GO:0001882;GO:0001883;GO:0003824;GO:0005215;GO:0005488;GO:0005524;GO:0008324;GO:0008553;GO:0015075;GO:0015077;GO:0015078;GO:0015399;GO:0015405;GO:0015662;GO:0016462;GO:0016787;GO:0016817;GO:0016818;GO:0016820;GO:0016887;GO:0017076;GO:0017111;GO:0022804;GO:0022857;GO:0022890;GO:0022891;GO:0022892;GO:0030554;GO:0032553;GO:0032555;GO:0032559;GO:0042623;GO:0042625;GO:0042626;GO:…	nucleotide binding;magnesium ion binding;nucleoside binding;purine nucleoside binding;catalytic activity;transporter activity;binding;ATP binding;cation transmembrane transporter activity;hydrogen-exporting ATPase activity, phosphorylative mechanism;ion transmembrane transporter activity;monovalent inorganic cation transmembrane transporter activity;hydrogen ion transmembrane transporter activity…	GO:0006139;GO:0006163;GO:0006164;GO:0006753;GO:0006754;GO:0006810;GO:0006811;GO:0006812;GO:0006818;GO:0006885;GO:0008152;GO:0009058;GO:0009116;GO:0009117;GO:0009119;GO:0009141;GO:0009142;GO:0009144;GO:0009145;GO:0009150;GO:0009152;GO:0009165;GO:0009199;GO:0009201;GO:0009205;GO:0009206;GO:0009259;GO:0009260;GO:0009987;GO:0015672;GO:0015992;GO:0042278;GO:0042592;GO:0044237;GO:0044238;GO:0044249;GO:…	nucleobase, nucleoside, nucleotide and nucleic acid metabolic process;purine nucleotide metabolic process;purine nucleotide biosynthetic process;nucleoside phosphate metabolic process;ATP biosynthetic process;transport;ion transport;cation transport;hydrogen transport;regulation of pH;metabolic process;biosynthetic process;nucleoside metabolic process;nucleotide metabolic process;ribonucleoside m…	sce:YGL008C	ko00190	Oxidative phosphorylation	K01535	0.881048	8.69666	1	T	AMQRVSTQHEKET	CAMK2;CHK1;CK2	CHK1	0.0228	0.0559816	19.49
MEDIUM	4946	SNF1	1980	214	42	42	Phosphothreonine	5510;5511	6771;6773	15878	40787	yeast_tpk_MO11	1011	15881	40791	yeast_tpk_MO12	1236	YBR072W	YBR072W	YBR072W	Heat shock protein 26;26 kDa heat shock protein	HSP26;YBR072W;YBR0714	>YBR072W HSP26 SGDID:S000000276, Chr II from 382027-382671, Verified ORF, Small heat shock protein (sHSP) with chaperone activity; forms hollow, sphere-shaped oligomers that suppress unfolded proteins aggregation; oligomer activation requires a heat-induc	P15992;Q6B1V5	YBR072W	PF00011	HSP20	Hsp20/alpha crystallin family		GO:0005634;GO:0005737;GO:0043226;GO:0043227;GO:0043229;GO:0043231;GO:0044424;GO:0044464	nucleus;cytoplasm;organelle;membrane-bounded organelle;intracellular organelle;intracellular membrane-bounded organelle;intracellular part;cell part	GO:0005488;GO:0005515;GO:0051082	binding;protein binding;unfolded protein binding	GO:0006457;GO:0006950;GO:0008152;GO:0009987;GO:0019538;GO:0034960;GO:0043170;GO:0043283;GO:0044237;GO:0044238;GO:0044260;GO:0044267;GO:0050896	protein folding;response to stress;metabolic process;cellular process;protein metabolic process;cellular biopolymer metabolic process;macromolecule metabolic process;biopolymer metabolic process;cellular metabolic process;primary metabolic process	sce:YBR072W				1	68.2583	1	T	RRQLANTPAKDST	CDK1;CDK2;NEK6	CDK2	0.0057	0.0123628	19.58
HIGH	5260	TPK2	2294	1113	315	315	Phosphothreonine	6773	8346;8347	19567	49801	yeast_tpk_MO02-1	7244	19568	49802	yeast_tpk_MO05	6611	YKL204W	YKL204W	YKL204W	Protein EAP1;eIF4E-associated protein 1	EAP1;YKL204W	>YKL204W EAP1 SGDID:S000001687, Chr XI from 53705-55603, Verified ORF, eIF4E-associated protein, binds eIF4E and inhibits cap-dependent translation, also functions independently of eIF4E to maintain genetic stability; plays a role in cell growth, implicat	P36041	YKL204W					GO:0005845;GO:0010494;GO:0030529;GO:0032991;GO:0034518;GO:0043234;GO:0044424;GO:0044444;GO:0044464	mRNA cap binding complex;stress granule;ribonucleoprotein complex;macromolecular complex;RNA cap binding complex;protein complex;intracellular part;cytoplasmic part;cell part	GO:0000166;GO:0001882;GO:0001883;GO:0005488;GO:0005515;GO:0005524;GO:0008190;GO:0017076;GO:0030554;GO:0031369;GO:0032553;GO:0032555;GO:0032559	nucleotide binding;nucleoside binding;purine nucleoside binding;binding;protein binding;ATP binding;eukaryotic initiation factor 4E binding;purine nucleotide binding;adenyl nucleotide binding;translation initiation factor binding;ribonucleotide binding	GO:0006417;GO:0009889;GO:0009890;GO:0009892;GO:0010468;GO:0010556;GO:0010558;GO:0010605;GO:0010608;GO:0017148;GO:0019222;GO:0031323;GO:0031324;GO:0031326;GO:0031327;GO:0032268;GO:0032269;GO:0040008;GO:0042221;GO:0042493;GO:0048519;GO:0048523;GO:0050789;GO:0050794;GO:0050896;GO:0051246;GO:0051248;GO:0060255;GO:0065007;GO:0080090	regulation of translation;regulation of biosynthetic process;negative regulation of biosynthetic process;negative regulation of metabolic process;regulation of gene expression;regulation of macromolecule biosynthetic process	sce:YKL204W				0.998162	27.2726	3	T	QPSLSKTSIEQVN	CK2;NEK6	CK2	0.058	0.00603923	11.5
HIGH	2167	STE20	813	937	187	187	Phosphoserine	3088	3434	5894	16157	yeast1_scx05	3805	5894	16157	yeast1_scx05	3805	YLR248W	YLR248W	YLR248W	Serine/threonine-protein kinase RCK2;CAM kinase-like protein kinase CLK1	RCK2;CLK1;CMK3;YLR248W;L9672.6	>YLR248W RCK2 SGDID:S000004238, Chr XII from 634254-636086, Verified ORF, "Protein kinase involved in the response to oxidative and osmotic stress; identified as suppressor of S. pombe cell cycle checkpoint mutations"	P38623;Q02532;Q06557	YLR248W	PF00069	Pkinase	Protein kinase domain		GO:0005737;GO:0044424;GO:0044464	cytoplasm;intracellular part;cell part	GO:0000166;GO:0001882;GO:0001883;GO:0003824;GO:0004672;GO:0004674;GO:0005488;GO:0005515;GO:0005516;GO:0005524;GO:0016301;GO:0016740;GO:0016772;GO:0016773;GO:0017076;GO:0030554;GO:0032553;GO:0032555;GO:0032559	nucleotide binding;nucleoside binding;purine nucleoside binding;catalytic activity;protein kinase activity;protein serine/threonine kinase activity;binding;protein binding;calmodulin binding;ATP binding;kinase activity;transferase activity;transferase activity, transferring phosphorus-containing groups;phosphotransferase activity, alcohol group as acceptor;purine nucleotide binding;adenyl nucleot…	GO:0006464;GO:0006468;GO:0006793;GO:0006796;GO:0006950;GO:0006970;GO:0006979;GO:0007154;GO:0007165;GO:0007166;GO:0007231;GO:0008152;GO:0009628;GO:0009987;GO:0010564;GO:0016310;GO:0019538;GO:0033554;GO:0034960;GO:0040020;GO:0042221;GO:0043170;GO:0043283;GO:0043412;GO:0043687;GO:0044237;GO:0044238;GO:0044260;GO:0044267;GO:0050789;GO:0050794;GO:0050896;GO:0051445;GO:0051716;GO:0051726;GO:0065007	protein modification process;protein amino acid phosphorylation;phosphorus metabolic process;phosphate metabolic process;response to stress;response to osmotic stress;response to oxidative stress;cell communication;signal transduction;cell surface receptor linked signal transduction;osmosensory signaling pathway;metabolic process;response to abiotic stimulus;cellular process;regulation of cell cy…	sce:YLR248W			K08286	0.99793	26.8316	1	S	IPAKNSSNEFLTK				0.00734453	19.89
HIGH	1774	STE20	420	474	652	652	Phosphoserine	2034	2251	3982	11297	yeast1_scx09_2	883	3982	11297	yeast1_scx09_2	883	YER169W	YER169W	YER169W	DNA damage-responsive transcriptional repressor RPH1	RPH1;YER169W	>YER169W RPH1 SGDID:S000000971, Chr V from 523364-525754, Verified ORF, JmjC domain-containing histone demethylase which can specifically demethylate H3K36 tri- and dimethyl modification states; transcriptional repressor of PHR1; Rph1p phosphorylation dur	P39956	YER169W	PF02373;PF02375;PF00096	JmjC;JmjN;zf-C2H2	JmjC domain;jmjN domain;Zinc finger, C2H2 type		GO:0005634;GO:0043226;GO:0043227;GO:0043229;GO:0043231;GO:0044424;GO:0044464	nucleus;organelle;membrane-bounded organelle;intracellular organelle;intracellular membrane-bounded organelle;intracellular part;cell part	GO:0003676;GO:0003677;GO:0003824;GO:0005488;GO:0008270;GO:0016491;GO:0016564;GO:0016566;GO:0016705;GO:0016706;GO:0030528;GO:0032451;GO:0032452;GO:0032453;GO:0032454;GO:0043167;GO:0043169;GO:0043565;GO:0046872;GO:0046914;GO:0051864	nucleic acid binding;DNA binding;catalytic activity;binding;zinc ion binding;oxidoreductase activity;transcription repressor activity;specific transcriptional repressor activity;oxidoreductase activity, acting on paired donors, with incorporation or reduction of molecular oxygen;oxidoreductase activity, acting on paired donors, with incorporation or reduction of molecular oxygen, 2-oxoglutarate a…	GO:0000122;GO:0006139;GO:0006259;GO:0006281;GO:0006325;GO:0006350;GO:0006355;GO:0006357;GO:0006464;GO:0006482;GO:0006950;GO:0006974;GO:0006996;GO:0008152;GO:0008214;GO:0009058;GO:0009059;GO:0009889;GO:0009890;GO:0009892;GO:0009987;GO:0010468;GO:0010556;GO:0010558;GO:0010605;GO:0010629;GO:0016043;GO:0016481;GO:0016568;GO:0016569;GO:0016570;GO:0016577;GO:0019219;GO:0019222;GO:0019538;GO:0031323;GO:…	negative regulation of transcription from RNA polymerase II promoter;nucleobase, nucleoside, nucleotide and nucleic acid metabolic process;DNA metabolic process;DNA repair;establishment or maintenance of chromatin architecture;transcription;regulation of transcription, DNA-dependent;regulation of transcription from RNA polymerase II promoter;protein modification process;protein amino acid demethy…	sce:YER169W				0.999737	35.8493	1	S	RILKKESPVETSK	CHK1;CK2;PKD	PKD	0.020748	0.13168	20.25
HIGH	6274	STE11	688	865	13	13		1084	1326	9698	29138	20110721_Y-sil3-STE7&STE11-ZrO09_04	3133	9698	29138	20110721_Y-sil3-STE7&STE11-ZrO09_04	3133	YOR219C	YOR219C	YOR219C	Dipeptidyl aminopeptidase A;YSCIV	STE13;YCI1;YOR219C;YOR50-9	>YOR219C STE13 SGDID:S000005745, Chr XV from 755010-752215, reverse complement, Verified ORF, Dipeptidyl aminopeptidase, Golgi integral membrane protein that cleaves on the carboxyl side of repeating -X-Ala- sequences, required for maturation of alpha fac	P33894;Q9URF1	YOR219C	PF00930;PF00326	DPPIV_N;Peptidase_S9	Dipeptidyl peptidase IV (DPP IV) N-terminal region;Prolyl oligopeptidase family		GO:0005774;GO:0005802;GO:0016020;GO:0016021;GO:0031090;GO:0031224;GO:0044422;GO:0044424;GO:0044425;GO:0044431;GO:0044437;GO:0044444;GO:0044446;GO:0044464	vacuolar membrane;trans-Golgi network;membrane;integral to membrane;organelle membrane;intrinsic to membrane;organelle part;intracellular part;membrane part;Golgi apparatus part;vacuolar part;cytoplasmic part;intracellular organelle part;cell part	GO:0003824;GO:0004177;GO:0008233;GO:0008236;GO:0008238;GO:0016787;GO:0017171;GO:0070011	catalytic activity;aminopeptidase activity;peptidase activity;serine-type peptidase activity;exopeptidase activity;hydrolase activity;serine hydrolase activity;peptidase activity, acting on L-amino acid peptides	GO:0006508;GO:0007323;GO:0008152;GO:0009056;GO:0009057;GO:0010033;GO:0016485;GO:0019236;GO:0019538;GO:0030163;GO:0042221;GO:0043170;GO:0043283;GO:0043285;GO:0044238;GO:0050896;GO:0051604	proteolysis;peptide pheromone maturation;metabolic process;catabolic process;macromolecule catabolic process;response to organic substance;protein processing;response to pheromone;protein metabolic process;protein catabolic process	sce:YOR219C			K08787	1	95.0899	1	S	SHKRKNSHLFPQR	CAMK2;PKA	PKA	0.003024	0.00800207	20.82
MEDIUM	6274	STE7	688	865	13	13		1084	1326	9698	29138	20110721_Y-sil3-STE7&STE11-ZrO09_04	3133	9698	29138	20110721_Y-sil3-STE7&STE11-ZrO09_04	3133	YOR219C	YOR219C	YOR219C	Dipeptidyl aminopeptidase A;YSCIV	STE13;YCI1;YOR219C;YOR50-9	>YOR219C STE13 SGDID:S000005745, Chr XV from 755010-752215, reverse complement, Verified ORF, Dipeptidyl aminopeptidase, Golgi integral membrane protein that cleaves on the carboxyl side of repeating -X-Ala- sequences, required for maturation of alpha fac	P33894;Q9URF1	YOR219C	PF00930;PF00326	DPPIV_N;Peptidase_S9	Dipeptidyl peptidase IV (DPP IV) N-terminal region;Prolyl oligopeptidase family		GO:0005774;GO:0005802;GO:0016020;GO:0016021;GO:0031090;GO:0031224;GO:0044422;GO:0044424;GO:0044425;GO:0044431;GO:0044437;GO:0044444;GO:0044446;GO:0044464	vacuolar membrane;trans-Golgi network;membrane;integral to membrane;organelle membrane;intrinsic to membrane;organelle part;intracellular part;membrane part;Golgi apparatus part;vacuolar part;cytoplasmic part;intracellular organelle part;cell part	GO:0003824;GO:0004177;GO:0008233;GO:0008236;GO:0008238;GO:0016787;GO:0017171;GO:0070011	catalytic activity;aminopeptidase activity;peptidase activity;serine-type peptidase activity;exopeptidase activity;hydrolase activity;serine hydrolase activity;peptidase activity, acting on L-amino acid peptides	GO:0006508;GO:0007323;GO:0008152;GO:0009056;GO:0009057;GO:0010033;GO:0016485;GO:0019236;GO:0019538;GO:0030163;GO:0042221;GO:0043170;GO:0043283;GO:0043285;GO:0044238;GO:0050896;GO:0051604	proteolysis;peptide pheromone maturation;metabolic process;catabolic process;macromolecule catabolic process;response to organic substance;protein processing;response to pheromone;protein metabolic process;protein catabolic process	sce:YOR219C			K08787	1	95.0899	1	S	SHKRKNSHLFPQR	CAMK2;PKA	PKA	0.003024	0.00800207	20.82
MEDIUM	4121	SNF1	1155	1103	37	37	Phosphoserine	941	1162	2955	8009	yeast_tpk_MO05	2752	2955	8009	yeast_tpk_MO05	2752	YKL168C	YKL168C	YKL168C	Probable serine/threonine-protein kinase KKQ8	KKQ8;YKL168C;YKL632	>YKL168C KKQ8 SGDID:S000001651, Chr XI from 133467-131293, reverse complement, Verified ORF, "Putative serine/threonine protein kinase with unknown cellular role"	P36004	YKL168C	PF00069	Pkinase	Protein kinase domain		GO:0005737;GO:0044424;GO:0044464	cytoplasm;intracellular part;cell part	GO:0000166;GO:0001882;GO:0001883;GO:0003824;GO:0004672;GO:0004674;GO:0005488;GO:0005515;GO:0005524;GO:0016301;GO:0016740;GO:0016772;GO:0016773;GO:0017076;GO:0030554;GO:0032553;GO:0032555;GO:0032559	nucleotide binding;nucleoside binding;purine nucleoside binding;catalytic activity;protein kinase activity;protein serine/threonine kinase activity;binding;protein binding;ATP binding;kinase activity;transferase activity	GO:0006464;GO:0006468;GO:0006793;GO:0006796;GO:0008152;GO:0009987;GO:0016310;GO:0019538;GO:0034960;GO:0043170;GO:0043283;GO:0043412;GO:0043687;GO:0044237;GO:0044238;GO:0044260;GO:0044267	protein modification process;protein amino acid phosphorylation;phosphorus metabolic process;phosphate metabolic process;metabolic process;cellular process;phosphorylation;protein metabolic process;cellular biopolymer metabolic process	sce:YKL168C			K08286	0.939998	11.9498	1	S	PRSRDSSPINVTR	CAMK2;CK1;PKA/AKT;Polo box	PKA/AKT	0.001764	0.0938543	21.19
HIGH	4121	TPK2	1155	1103	37	37	Phosphoserine	941	1162	2955	8009	yeast_tpk_MO05	2752	2955	8009	yeast_tpk_MO05	2752	YKL168C	YKL168C	YKL168C	Probable serine/threonine-protein kinase KKQ8	KKQ8;YKL168C;YKL632	>YKL168C KKQ8 SGDID:S000001651, Chr XI from 133467-131293, reverse complement, Verified ORF, "Putative serine/threonine protein kinase with unknown cellular role"	P36004	YKL168C	PF00069	Pkinase	Protein kinase domain		GO:0005737;GO:0044424;GO:0044464	cytoplasm;intracellular part;cell part	GO:0000166;GO:0001882;GO:0001883;GO:0003824;GO:0004672;GO:0004674;GO:0005488;GO:0005515;GO:0005524;GO:0016301;GO:0016740;GO:0016772;GO:0016773;GO:0017076;GO:0030554;GO:0032553;GO:0032555;GO:0032559	nucleotide binding;nucleoside binding;purine nucleoside binding;catalytic activity;protein kinase activity;protein serine/threonine kinase activity;binding;protein binding;ATP binding;kinase activity;transferase activity	GO:0006464;GO:0006468;GO:0006793;GO:0006796;GO:0008152;GO:0009987;GO:0016310;GO:0019538;GO:0034960;GO:0043170;GO:0043283;GO:0043412;GO:0043687;GO:0044237;GO:0044238;GO:0044260;GO:0044267	protein modification process;protein amino acid phosphorylation;phosphorus metabolic process;phosphate metabolic process;metabolic process;cellular process;phosphorylation;protein metabolic process;cellular biopolymer metabolic process	sce:YKL168C			K08286	0.939998	11.9498	1	S	PRSRDSSPINVTR	CAMK2;CK1;PKA/AKT;Polo box	PKA/AKT	0.001764	0.0938543	21.19
MEDIUM	227	ELM1	226	264	602	602	Phosphoserine	2802	3322;3323	7204	17862	20100319_Y_elm&fus_ZrO2-05	3988	7204	17862	20100319_Y_elm&fus_ZrO2-05	3988	YDR186C	YDR186C	YDR186C	Uncharacterized protein YDR186C	YDR186C	>YDR186C YDR186C SGDID:S000002594, Chr IV from 835490-832857, reverse complement, Verified ORF, Putative protein of unknown function; may interact with ribosomes, based on co-purification experiments; green fluorescent protein (GFP)-fusion protein localiz	Q04007	YDR186C					GO:0005737;GO:0044424;GO:0044464	cytoplasm;intracellular part;cell part					sce:YDR186C				0.996725	24.8686	1	S	NNKKNLSSATLIK				0.103259	21.31
MEDIUM	228	ELM1	227	264	603	603		2802	3322;3323	7201	17859	20100319_Y_elm&fus_ZrO-02	4785	7204	17862	20100319_Y_elm&fus_ZrO2-05	3988	YDR186C	YDR186C	YDR186C	Uncharacterized protein YDR186C	YDR186C	>YDR186C YDR186C SGDID:S000002594, Chr IV from 835490-832857, reverse complement, Verified ORF, Putative protein of unknown function; may interact with ribosomes, based on co-purification experiments; green fluorescent protein (GFP)-fusion protein localiz	Q04007	YDR186C					GO:0005737;GO:0044424;GO:0044464	cytoplasm;intracellular part;cell part					sce:YDR186C				0.891667	8.59185	2	S	NKKNLSSATLIKR				0.103259	21.31
HIGH	227	FUS3	226	264	602	602	Phosphoserine	2802	3322;3323	7204	17862	20100319_Y_elm&fus_ZrO2-05	3988	7204	17862	20100319_Y_elm&fus_ZrO2-05	3988	YDR186C	YDR186C	YDR186C	Uncharacterized protein YDR186C	YDR186C	>YDR186C YDR186C SGDID:S000002594, Chr IV from 835490-832857, reverse complement, Verified ORF, Putative protein of unknown function; may interact with ribosomes, based on co-purification experiments; green fluorescent protein (GFP)-fusion protein localiz	Q04007	YDR186C					GO:0005737;GO:0044424;GO:0044464	cytoplasm;intracellular part;cell part					sce:YDR186C				0.996725	24.8686	1	S	NNKKNLSSATLIK				0.103259	21.31
HIGH	228	FUS3	227	264	603	603		2802	3322;3323	7201	17859	20100319_Y_elm&fus_ZrO-02	4785	7204	17862	20100319_Y_elm&fus_ZrO2-05	3988	YDR186C	YDR186C	YDR186C	Uncharacterized protein YDR186C	YDR186C	>YDR186C YDR186C SGDID:S000002594, Chr IV from 835490-832857, reverse complement, Verified ORF, Putative protein of unknown function; may interact with ribosomes, based on co-purification experiments; green fluorescent protein (GFP)-fusion protein localiz	Q04007	YDR186C					GO:0005737;GO:0044424;GO:0044464	cytoplasm;intracellular part;cell part					sce:YDR186C				0.891667	8.59185	2	S	NKKNLSSATLIKR				0.103259	21.31
HIGH	5832	STE11	246	312;351	15;15	15	Phosphoserine	1005	1232	9010	27402	20110721_Y-sil3-STE7&STE11-ZrO07_03	3125	8999	27385	20110713_Y-sil3-STE7&11-ZrO06	2353	YFR053C;YGL253W	YFR053C;YGL253W	YFR053C	Hexokinase-1;Hexokinase-A;Hexokinase PI;Hexokinase-2;Hexokinase-B;Hexokinase PII	HXK1;HKA;YFR053C;HXK2;HEX1;HKB;YGL253W;NRB486	>YFR053C HXK1 SGDID:S000001949, Chr VI from 255036-253579, reverse complement, Verified ORF, Hexokinase isoenzyme 1, a cytosolic protein that catalyzes phosphorylation of glucose during glucose metabolism; expression is highest during growth on non-glucos	P04806;P04807;Q05838	YFR053C;YGL253W	PF00349;PF03727;PF00349;PF03727	Hexokinase_1;Hexokinase_2;Hexokinase_1;Hexokinase_2	Hexokinase;Hexokinase;Hexokinase;Hexokinase	1HKG;3B8A;1IG8;2YHX	GO:0005739;GO:0005829;GO:0043226;GO:0043227;GO:0043229;GO:0043231;GO:0044424;GO:0044444;GO:0044464;GO:0005634;GO:0005739;GO:0005829;GO:0043226;GO:0043227;GO:0043229;GO:0043231;GO:0044424;GO:0044444;GO:0044464	mitochondrion;cytosol;organelle;membrane-bounded organelle;intracellular organelle;intracellular membrane-bounded organelle;intracellular part;cytoplasmic part;cell part;nucleus;mitochondrion;cytosol;organelle;membrane-bounded organelle	GO:0000166;GO:0001882;GO:0001883;GO:0003824;GO:0004396;GO:0005488;GO:0005515;GO:0005524;GO:0016301;GO:0016740;GO:0016772;GO:0016773;GO:0017076;GO:0019200;GO:0030554;GO:0032553;GO:0032555;GO:0032559;GO:0000166;GO:0001882;GO:0001883;GO:0003824;GO:0004396;GO:0005488;GO:0005524;GO:0016301;GO:0016740;GO:0016772;GO:0016773;GO:0017076;GO:0019200;GO:0030554;GO:0032553;GO:0032555;GO:0032559	nucleotide binding;nucleoside binding;purine nucleoside binding;catalytic activity;hexokinase activity;binding;protein binding;ATP binding;kinase activity;transferase activity;transferase activity, transferring phosphorus-containing groups	GO:0005975;GO:0005996;GO:0006000;GO:0006006;GO:0006007;GO:0006013;GO:0006066;GO:0006091;GO:0006096;GO:0006810;GO:0008152;GO:0008643;GO:0008645;GO:0009056;GO:0009987;GO:0015749;GO:0015755;GO:0015758;GO:0016052;GO:0019318;GO:0019320;GO:0032445;GO:0044237;GO:0044238;GO:0046164;GO:0046323;GO:0046365;GO:0051234;GO:0001302;GO:0005975;GO:0005996;GO:0006000;GO:0006006;GO:0006007;GO:0006013;GO:0006066;GO:…	carbohydrate metabolic process;monosaccharide metabolic process;fructose metabolic process;glucose metabolic process;glucose catabolic process;mannose metabolic process;alcohol metabolic process;generation of precursor metabolites and energy;glycolysis	sce:YFR053C;sce:YGL253W	ko00010;ko00051;ko00052;ko00500;ko00530;ko00521;ko04910;ko04930	Glycolysis / Gluconeogenesis;Fructose and mannose metabolism;Galactose metabolism;Starch and sucrose metabolism;Aminosugars metabolism;Streptomycin biosynthesis;Insulin signaling pathway;Type II diabetes mellitus	K00844	1	68.2583	1	S	PQARKGSMADVPK	CAMK2;PKA	PKA	0.004788	0.0179257	21.5
MEDIUM	5832	STE7	246	312;351	15;15	15	Phosphoserine	1005	1232	9010	27402	20110721_Y-sil3-STE7&STE11-ZrO07_03	3125	8999	27385	20110713_Y-sil3-STE7&11-ZrO06	2353	YFR053C;YGL253W	YFR053C;YGL253W	YFR053C	Hexokinase-1;Hexokinase-A;Hexokinase PI;Hexokinase-2;Hexokinase-B;Hexokinase PII	HXK1;HKA;YFR053C;HXK2;HEX1;HKB;YGL253W;NRB486	>YFR053C HXK1 SGDID:S000001949, Chr VI from 255036-253579, reverse complement, Verified ORF, Hexokinase isoenzyme 1, a cytosolic protein that catalyzes phosphorylation of glucose during glucose metabolism; expression is highest during growth on non-glucos	P04806;P04807;Q05838	YFR053C;YGL253W	PF00349;PF03727;PF00349;PF03727	Hexokinase_1;Hexokinase_2;Hexokinase_1;Hexokinase_2	Hexokinase;Hexokinase;Hexokinase;Hexokinase	1HKG;3B8A;1IG8;2YHX	GO:0005739;GO:0005829;GO:0043226;GO:0043227;GO:0043229;GO:0043231;GO:0044424;GO:0044444;GO:0044464;GO:0005634;GO:0005739;GO:0005829;GO:0043226;GO:0043227;GO:0043229;GO:0043231;GO:0044424;GO:0044444;GO:0044464	mitochondrion;cytosol;organelle;membrane-bounded organelle;intracellular organelle;intracellular membrane-bounded organelle;intracellular part;cytoplasmic part;cell part;nucleus;mitochondrion;cytosol;organelle;membrane-bounded organelle	GO:0000166;GO:0001882;GO:0001883;GO:0003824;GO:0004396;GO:0005488;GO:0005515;GO:0005524;GO:0016301;GO:0016740;GO:0016772;GO:0016773;GO:0017076;GO:0019200;GO:0030554;GO:0032553;GO:0032555;GO:0032559;GO:0000166;GO:0001882;GO:0001883;GO:0003824;GO:0004396;GO:0005488;GO:0005524;GO:0016301;GO:0016740;GO:0016772;GO:0016773;GO:0017076;GO:0019200;GO:0030554;GO:0032553;GO:0032555;GO:0032559	nucleotide binding;nucleoside binding;purine nucleoside binding;catalytic activity;hexokinase activity;binding;protein binding;ATP binding;kinase activity;transferase activity;transferase activity, transferring phosphorus-containing groups	GO:0005975;GO:0005996;GO:0006000;GO:0006006;GO:0006007;GO:0006013;GO:0006066;GO:0006091;GO:0006096;GO:0006810;GO:0008152;GO:0008643;GO:0008645;GO:0009056;GO:0009987;GO:0015749;GO:0015755;GO:0015758;GO:0016052;GO:0019318;GO:0019320;GO:0032445;GO:0044237;GO:0044238;GO:0046164;GO:0046323;GO:0046365;GO:0051234;GO:0001302;GO:0005975;GO:0005996;GO:0006000;GO:0006006;GO:0006007;GO:0006013;GO:0006066;GO:…	carbohydrate metabolic process;monosaccharide metabolic process;fructose metabolic process;glucose metabolic process;glucose catabolic process;mannose metabolic process;alcohol metabolic process;generation of precursor metabolites and energy;glycolysis	sce:YFR053C;sce:YGL253W	ko00010;ko00051;ko00052;ko00500;ko00530;ko00521;ko04910;ko04930	Glycolysis / Gluconeogenesis;Fructose and mannose metabolism;Galactose metabolism;Starch and sucrose metabolism;Aminosugars metabolism;Streptomycin biosynthesis;Insulin signaling pathway;Type II diabetes mellitus	K00844	1	68.2583	1	S	PQARKGSMADVPK	CAMK2;PKA	PKA	0.004788	0.0179257	21.5
MEDIUM	5408	SNF1	2442	1529	320	320	Phosphothreonine	1914;7755	2370;9587	5862	15356	yeast_tpk_MO02-1	3866	5862	15356	yeast_tpk_MO02-1	3866	YNR034W	YNR034W	YNR034W	6-phosphogluconolactonase-like protein 1	SOL1;YNR034W;N3291	>YNR034W SOL1 SGDID:S000005317, Chr XIV from 690323-691288, Verified ORF, Protein with a possible role in tRNA export; shows similarity to 6-phosphogluconolactonase non-catalytic domains but does not exhibit this enzymatic activity; homologous to Sol2p, S	P50278	YNR034W	PF01182	Glucosamine_iso	Glucosamine-6-phosphate isomerases/6-phosphogluconolactonase		GO:0005634;GO:0005737;GO:0043226;GO:0043227;GO:0043229;GO:0043231;GO:0044424;GO:0044464	nucleus;cytoplasm;organelle;membrane-bounded organelle;intracellular organelle;intracellular membrane-bounded organelle;intracellular part;cell part	GO:0003824;GO:0004091;GO:0005488;GO:0005515;GO:0016787;GO:0016788;GO:0017057	catalytic activity;carboxylesterase activity;binding;protein binding;hydrolase activity;hydrolase activity, acting on ester bonds;6-phosphogluconolactonase activity	GO:0005975;GO:0005996;GO:0006006;GO:0006007;GO:0006066;GO:0006098;GO:0006139;GO:0006405;GO:0006409;GO:0006732;GO:0006733;GO:0006739;GO:0006740;GO:0006753;GO:0006766;GO:0006767;GO:0006769;GO:0006807;GO:0006810;GO:0006913;GO:0008152;GO:0009056;GO:0009117;GO:0009820;GO:0009987;GO:0015931;GO:0016052;GO:0019318;GO:0019320;GO:0019362;GO:0019748;GO:0044237;GO:0044238;GO:0046164;GO:0046365;GO:0046496;GO:…	carbohydrate metabolic process;monosaccharide metabolic process;glucose metabolic process;glucose catabolic process;alcohol metabolic process;pentose-phosphate shunt;nucleobase, nucleoside, nucleotide and nucleic acid metabolic process	sce:YNR034W	ko00030	Pentose phosphate pathway	K01057	1	97.9575	1	T	YDDENLTE_____				3.87e-11	21.78
HIGH	5408	TPK2	2442	1529	320	320	Phosphothreonine	1914;7755	2370;9587	5862	15356	yeast_tpk_MO02-1	3866	5862	15356	yeast_tpk_MO02-1	3866	YNR034W	YNR034W	YNR034W	6-phosphogluconolactonase-like protein 1	SOL1;YNR034W;N3291	>YNR034W SOL1 SGDID:S000005317, Chr XIV from 690323-691288, Verified ORF, Protein with a possible role in tRNA export; shows similarity to 6-phosphogluconolactonase non-catalytic domains but does not exhibit this enzymatic activity; homologous to Sol2p, S	P50278	YNR034W	PF01182	Glucosamine_iso	Glucosamine-6-phosphate isomerases/6-phosphogluconolactonase		GO:0005634;GO:0005737;GO:0043226;GO:0043227;GO:0043229;GO:0043231;GO:0044424;GO:0044464	nucleus;cytoplasm;organelle;membrane-bounded organelle;intracellular organelle;intracellular membrane-bounded organelle;intracellular part;cell part	GO:0003824;GO:0004091;GO:0005488;GO:0005515;GO:0016787;GO:0016788;GO:0017057	catalytic activity;carboxylesterase activity;binding;protein binding;hydrolase activity;hydrolase activity, acting on ester bonds;6-phosphogluconolactonase activity	GO:0005975;GO:0005996;GO:0006006;GO:0006007;GO:0006066;GO:0006098;GO:0006139;GO:0006405;GO:0006409;GO:0006732;GO:0006733;GO:0006739;GO:0006740;GO:0006753;GO:0006766;GO:0006767;GO:0006769;GO:0006807;GO:0006810;GO:0006913;GO:0008152;GO:0009056;GO:0009117;GO:0009820;GO:0009987;GO:0015931;GO:0016052;GO:0019318;GO:0019320;GO:0019362;GO:0019748;GO:0044237;GO:0044238;GO:0046164;GO:0046365;GO:0046496;GO:…	carbohydrate metabolic process;monosaccharide metabolic process;glucose metabolic process;glucose catabolic process;alcohol metabolic process;pentose-phosphate shunt;nucleobase, nucleoside, nucleotide and nucleic acid metabolic process	sce:YNR034W	ko00030	Pentose phosphate pathway	K01057	1	97.9575	1	T	YDDENLTE_____				3.87e-11	21.78
HIGH	2295	STE20	941	1100	429	429	Phosphoserine	3534	3931	6695	18139	yeast1_scx08_2	1484	6695	18139	yeast1_scx08_2	1484	YNL027W	YNL027W	YNL027W	Transcriptional regulator CRZ1	CRZ1;HAL8;TCN1;YNL027W;N2760	>YNL027W CRZ1 SGDID:S000004972, Chr XIV from 579581-581617, Verified ORF, "Transcription factor that activates transcription of genes involved in stress response; nuclear localization is positively regulated by calcineurin-mediated dephosphorylation"	P53968	YNL027W	PF00096	zf-C2H2	Zinc finger, C2H2 type		GO:0005634;GO:0005737;GO:0043226;GO:0043227;GO:0043229;GO:0043231;GO:0044424;GO:0044464	nucleus;cytoplasm;organelle;membrane-bounded organelle;intracellular organelle;intracellular membrane-bounded organelle;intracellular part;cell part	GO:0003676;GO:0003677;GO:0003700;GO:0005488;GO:0008270;GO:0030528;GO:0043167;GO:0043169;GO:0043565;GO:0046872;GO:0046914	nucleic acid binding;DNA binding;transcription factor activity;binding;zinc ion binding;transcription regulator activity;ion binding;cation binding;sequence-specific DNA binding;metal ion binding;transition metal ion binding	GO:0006139;GO:0006350;GO:0006355;GO:0007154;GO:0007165;GO:0007242;GO:0008152;GO:0009058;GO:0009059;GO:0009889;GO:0009987;GO:0010468;GO:0010556;GO:0019219;GO:0019222;GO:0019722;GO:0019932;GO:0031323;GO:0031326;GO:0034645;GO:0034960;GO:0034961;GO:0043170;GO:0043283;GO:0043284;GO:0044237;GO:0044238;GO:0044249;GO:0044260;GO:0045449;GO:0050789;GO:0050794;GO:0051252;GO:0060255;GO:0065007;GO:0080090	nucleobase, nucleoside, nucleotide and nucleic acid metabolic process;transcription;regulation of transcription, DNA-dependent;cell communication;signal transduction;intracellular signaling cascade;metabolic process;biosynthetic process;macromolecule biosynthetic process;regulation of biosynthetic process;cellular process;regulation of gene expression;regulation of macromolecule biosynthetic proc…	sce:YNL027W				0.999998	58.1838	1	S	SRSRSISPDEKAK	CAMK2;CK1;CK2;PKA/AKT	PKA/AKT	0.001764	0.00856183	21.85
HIGH	1636	STE20	282	321	1804	1804	Phosphoserine	2871;2872;3309	3189;3190;3683	6264	17039	yeast1_scx10	1299	5519	15126	yeast1_scx05	1489	YDR170C	YDR170C	YDR170C	Protein transport protein SEC7	SEC7;YDR170C;YD9395.01C;YD9489.05C	>YDR170C SEC7 SGDID:S000002577, Chr IV from 802220-796191, reverse complement, Verified ORF, Guanine nucleotide exchange factor (GEF) for ADP ribosylation factors involved in proliferation of the Golgi, intra-Golgi transport and ER-to-Golgi transport; fou	P11075;Q03960;Q04139	YDR170C	PF09324;PF01369	DUF1981;Sec7	Domain of unknown function (DUF1981);Sec7 domain		GO:0005768;GO:0005770;GO:0005798;GO:0005829;GO:0016023;GO:0031410;GO:0031982;GO:0031988;GO:0043226;GO:0043227;GO:0043229;GO:0043231;GO:0044422;GO:0044424;GO:0044431;GO:0044444;GO:0044446;GO:0044464	endosome;late endosome;Golgi-associated vesicle;cytosol;cytoplasmic membrane-bounded vesicle;cytoplasmic vesicle;vesicle;membrane-bounded vesicle;organelle;membrane-bounded organelle;intracellular organelle;intracellular membrane-bounded organelle;organelle part;intracellular part;Golgi apparatus part;cytoplasmic part;intracellular organelle part;cell part	GO:0005083;GO:0005085;GO:0005086;GO:0005488;GO:0005515;GO:0030234;GO:0030695;GO:0042802;GO:0060589	small GTPase regulator activity;guanyl-nucleotide exchange factor activity;ARF guanyl-nucleotide exchange factor activity;binding;protein binding;enzyme regulator activity;GTPase regulator activity;identical protein binding;nucleoside-triphosphatase regulator activity	GO:0006810;GO:0006888;GO:0006891;GO:0009966;GO:0009987;GO:0010646;GO:0015031;GO:0016192;GO:0032012;GO:0045184;GO:0046578;GO:0046907;GO:0048193;GO:0050789;GO:0050794;GO:0051056;GO:0051234;GO:0051649;GO:0065007	transport;ER to Golgi vesicle-mediated transport;intra-Golgi vesicle-mediated transport;regulation of signal transduction;cellular process;regulation of cell communication;protein transport;vesicle-mediated transport;regulation of ARF protein signal transduction;establishment of protein localization;regulation of Ras protein signal transduction;intracellular transport;Golgi vesicle transport;regu…	sce:YDR170C				1	68.2583	1	S	HMKRNESNEDIRR	CAMK2;CHK1;PKA	PKA	0.003024	0.00807546	21.98
MEDIUM	3133	SNF1	167	184	655	655	Phosphoserine	6779	8353	19587	49837	yeast_tpk_MO05	2114	19586	49836	yeast_tpk_scx05	933	YBL085W	YBL085W	YBL085W	Protein BOB1;BEM1-binding protein;Growth inhibitory protein 7	BOI1;BOB1;GIN7;YBL085W;YBL0717	>YBL085W BOI1 SGDID:S000000181, Chr II from 63873-66815, Verified ORF, Protein implicated in polar growth, functionally redundant with Boi2p; interacts with bud-emergence protein Bem1p; contains an SH3 (src homology 3) domain and a PH (pleckstrin homology	P38041	YBL085W	PF00169;PF07647;PF00018	PH;SAM_2;SH3_1	PH domain;SAM domain (Sterile alpha motif);SH3 domain		GO:0005935;GO:0030427;GO:0043332;GO:0044463;GO:0044464	cellular bud neck;site of polarized growth;mating projection tip;cell projection part;cell part	GO:0005488;GO:0005515;GO:0005543;GO:0008289;GO:0042802	binding;protein binding;phospholipid binding;lipid binding;identical protein binding	GO:0007109;GO:0007117;GO:0007118;GO:0007154;GO:0007163;GO:0007165;GO:0007242;GO:0007264;GO:0007265;GO:0007266;GO:0009987;GO:0022413;GO:0022414;GO:0030010;GO:0032506;GO:0040007;GO:0048590;GO:0048610;GO:0050789;GO:0050794;GO:0065007	cytokinesis, completion of separation;budding cell bud growth;budding cell apical bud growth;cell communication;establishment or maintenance of cell polarity;signal transduction;intracellular signaling cascade;small GTPase mediated signal transduction	sce:YBL085W				0.823864	7.44727	2	S	PLKTSLSPINSKS	GSK3	GSK3	0.081	0.121149	22.15
MEDIUM	3134	SNF1	168	184	659	659		6779	8353	19586	49836	yeast_tpk_scx05	933	19586	49836	yeast_tpk_scx05	933	YBL085W	YBL085W	YBL085W	Protein BOB1;BEM1-binding protein;Growth inhibitory protein 7	BOI1;BOB1;GIN7;YBL085W;YBL0717	>YBL085W BOI1 SGDID:S000000181, Chr II from 63873-66815, Verified ORF, Protein implicated in polar growth, functionally redundant with Boi2p; interacts with bud-emergence protein Bem1p; contains an SH3 (src homology 3) domain and a PH (pleckstrin homology	P38041	YBL085W	PF00169;PF07647;PF00018	PH;SAM_2;SH3_1	PH domain;SAM domain (Sterile alpha motif);SH3 domain		GO:0005935;GO:0030427;GO:0043332;GO:0044463;GO:0044464	cellular bud neck;site of polarized growth;mating projection tip;cell projection part;cell part	GO:0005488;GO:0005515;GO:0005543;GO:0008289;GO:0042802	binding;protein binding;phospholipid binding;lipid binding;identical protein binding	GO:0007109;GO:0007117;GO:0007118;GO:0007154;GO:0007163;GO:0007165;GO:0007242;GO:0007264;GO:0007265;GO:0007266;GO:0009987;GO:0022413;GO:0022414;GO:0030010;GO:0032506;GO:0040007;GO:0048590;GO:0048610;GO:0050789;GO:0050794;GO:0065007	cytokinesis, completion of separation;budding cell bud growth;budding cell apical bud growth;cell communication;establishment or maintenance of cell polarity;signal transduction;intracellular signaling cascade;small GTPase mediated signal transduction	sce:YBL085W				0.868826	9.20819	2	S	SLSPINSKSNIAL	CK1	CK1	0.143	0.121149	22.15
HIGH	5261	TPK2	2295	1113	325	325	Phosphothreonine	6773	8346;8347	19567	49801	yeast_tpk_MO02-1	7244	19568	49802	yeast_tpk_MO05	6611	YKL204W	YKL204W	YKL204W	Protein EAP1;eIF4E-associated protein 1	EAP1;YKL204W	>YKL204W EAP1 SGDID:S000001687, Chr XI from 53705-55603, Verified ORF, eIF4E-associated protein, binds eIF4E and inhibits cap-dependent translation, also functions independently of eIF4E to maintain genetic stability; plays a role in cell growth, implicat	P36041	YKL204W					GO:0005845;GO:0010494;GO:0030529;GO:0032991;GO:0034518;GO:0043234;GO:0044424;GO:0044444;GO:0044464	mRNA cap binding complex;stress granule;ribonucleoprotein complex;macromolecular complex;RNA cap binding complex;protein complex;intracellular part;cytoplasmic part;cell part	GO:0000166;GO:0001882;GO:0001883;GO:0005488;GO:0005515;GO:0005524;GO:0008190;GO:0017076;GO:0030554;GO:0031369;GO:0032553;GO:0032555;GO:0032559	nucleotide binding;nucleoside binding;purine nucleoside binding;binding;protein binding;ATP binding;eukaryotic initiation factor 4E binding;purine nucleotide binding;adenyl nucleotide binding;translation initiation factor binding;ribonucleotide binding	GO:0006417;GO:0009889;GO:0009890;GO:0009892;GO:0010468;GO:0010556;GO:0010558;GO:0010605;GO:0010608;GO:0017148;GO:0019222;GO:0031323;GO:0031324;GO:0031326;GO:0031327;GO:0032268;GO:0032269;GO:0040008;GO:0042221;GO:0042493;GO:0048519;GO:0048523;GO:0050789;GO:0050794;GO:0050896;GO:0051246;GO:0051248;GO:0060255;GO:0065007;GO:0080090	regulation of translation;regulation of biosynthetic process;negative regulation of biosynthetic process;negative regulation of metabolic process;regulation of gene expression;regulation of macromolecule biosynthetic process	sce:YKL204W				0.984224	17.9358	3	T	QVNELETNSDLGK	FHA1 Rad53p	FHA1 Rad53p	0.059	0.00603923	11.5
MEDIUM	3867	SNF1	901	831	230	230	Phosphoserine	6069;6776	7472;8350	17493	44765	yeast_tpk_MO05	4530	17493	44765	yeast_tpk_MO05	4530	YGR280C	YGR280C	YGR280C	Protein PXR1;PinX1-related protein 1;G-patch nucleolar protein	PXR1;GNO1;YGR280C	>YGR280C PXR1 SGDID:S000003512, Chr VII from 1051732-1050917, reverse complement, Verified ORF, Essential protein involved in rRNA and snoRNA maturation; competes with TLC1 RNA for binding to Est2p, suggesting a role in negative regulation of telomerase;	P53335;Q8TG89	YGR280C	PF01585	G-patch	G-patch domain		GO:0005654;GO:0005730;GO:0043226;GO:0043228;GO:0043229;GO:0043232;GO:0044422;GO:0044424;GO:0044428;GO:0044446;GO:0044464	nucleoplasm;nucleolus;organelle;non-membrane-bounded organelle;intracellular organelle;intracellular non-membrane-bounded organelle;organelle part;intracellular part;nuclear part;intracellular organelle part;cell part	GO:0003676;GO:0004857;GO:0005488;GO:0005515;GO:0010521;GO:0030234;GO:0042802	nucleic acid binding;enzyme inhibitor activity;binding;protein binding;telomerase inhibitor activity;enzyme regulator activity;identical protein binding	GO:0000494;GO:0006139;GO:0006275;GO:0006364;GO:0006396;GO:0006807;GO:0008152;GO:0008156;GO:0009889;GO:0009890;GO:0009892;GO:0009987;GO:0010556;GO:0010558;GO:0010605;GO:0010639;GO:0016070;GO:0016072;GO:0016074;GO:0019219;GO:0019222;GO:0031123;GO:0031126;GO:0031323;GO:0031324;GO:0031326;GO:0031327;GO:0032204;GO:0032205;GO:0032210;GO:0032211;GO:0032844;GO:0032845;GO:0033043;GO:0033044;GO:0033967;GO:…	box C/D snoRNA 3'-end processing;nucleobase, nucleoside, nucleotide and nucleic acid metabolic process;regulation of DNA replication;rRNA processing;RNA processing;nitrogen compound metabolic process;metabolic process	sce:YGR280C			K11135	0.973664	18.1973	1	S	KLKSSESASNIPD	CK1	CK1	0.081	0.0338028	34.39
MEDIUM	3457	SNF1	491	446	1804	1804	Phosphoserine	5474	6730	15811	40621	yeast_tpk_MO11	1085	15810	40620	yeast_tpk_MO11-1	797	YDR170C	YDR170C	YDR170C	Protein transport protein SEC7	SEC7;YDR170C;YD9395.01C;YD9489.05C	>YDR170C SEC7 SGDID:S000002577, Chr IV from 802220-796191, reverse complement, Verified ORF, Guanine nucleotide exchange factor (GEF) for ADP ribosylation factors involved in proliferation of the Golgi, intra-Golgi transport and ER-to-Golgi transport; fou	P11075;Q03960;Q04139	YDR170C	PF09324;PF01369	DUF1981;Sec7	Domain of unknown function (DUF1981);Sec7 domain		GO:0005768;GO:0005770;GO:0005798;GO:0005829;GO:0016023;GO:0031410;GO:0031982;GO:0031988;GO:0043226;GO:0043227;GO:0043229;GO:0043231;GO:0044422;GO:0044424;GO:0044431;GO:0044444;GO:0044446;GO:0044464	endosome;late endosome;Golgi-associated vesicle;cytosol;cytoplasmic membrane-bounded vesicle;cytoplasmic vesicle;vesicle;membrane-bounded vesicle;organelle;membrane-bounded organelle;intracellular organelle;intracellular membrane-bounded organelle	GO:0005083;GO:0005085;GO:0005086;GO:0005488;GO:0005515;GO:0030234;GO:0030695;GO:0042802;GO:0060589	small GTPase regulator activity;guanyl-nucleotide exchange factor activity;ARF guanyl-nucleotide exchange factor activity;binding;protein binding;enzyme regulator activity;GTPase regulator activity;identical protein binding	GO:0006810;GO:0006888;GO:0006891;GO:0009966;GO:0009987;GO:0010646;GO:0015031;GO:0016192;GO:0032012;GO:0045184;GO:0046578;GO:0046907;GO:0048193;GO:0050789;GO:0050794;GO:0051056;GO:0051234;GO:0051649;GO:0065007	transport;ER to Golgi vesicle-mediated transport;intra-Golgi vesicle-mediated transport;regulation of signal transduction;cellular process;regulation of cell communication;protein transport;vesicle-mediated transport	sce:YDR170C				1	35.3411	1	S	HMKRNESNEDIRR	CAMK2;CHK1;PKA	PKA	0.003024	0.0938543	22.34
HIGH	3457	TPK2	491	446	1804	1804	Phosphoserine	5474	6730	15811	40621	yeast_tpk_MO11	1085	15810	40620	yeast_tpk_MO11-1	797	YDR170C	YDR170C	YDR170C	Protein transport protein SEC7	SEC7;YDR170C;YD9395.01C;YD9489.05C	>YDR170C SEC7 SGDID:S000002577, Chr IV from 802220-796191, reverse complement, Verified ORF, Guanine nucleotide exchange factor (GEF) for ADP ribosylation factors involved in proliferation of the Golgi, intra-Golgi transport and ER-to-Golgi transport; fou	P11075;Q03960;Q04139	YDR170C	PF09324;PF01369	DUF1981;Sec7	Domain of unknown function (DUF1981);Sec7 domain		GO:0005768;GO:0005770;GO:0005798;GO:0005829;GO:0016023;GO:0031410;GO:0031982;GO:0031988;GO:0043226;GO:0043227;GO:0043229;GO:0043231;GO:0044422;GO:0044424;GO:0044431;GO:0044444;GO:0044446;GO:0044464	endosome;late endosome;Golgi-associated vesicle;cytosol;cytoplasmic membrane-bounded vesicle;cytoplasmic vesicle;vesicle;membrane-bounded vesicle;organelle;membrane-bounded organelle;intracellular organelle;intracellular membrane-bounded organelle	GO:0005083;GO:0005085;GO:0005086;GO:0005488;GO:0005515;GO:0030234;GO:0030695;GO:0042802;GO:0060589	small GTPase regulator activity;guanyl-nucleotide exchange factor activity;ARF guanyl-nucleotide exchange factor activity;binding;protein binding;enzyme regulator activity;GTPase regulator activity;identical protein binding	GO:0006810;GO:0006888;GO:0006891;GO:0009966;GO:0009987;GO:0010646;GO:0015031;GO:0016192;GO:0032012;GO:0045184;GO:0046578;GO:0046907;GO:0048193;GO:0050789;GO:0050794;GO:0051056;GO:0051234;GO:0051649;GO:0065007	transport;ER to Golgi vesicle-mediated transport;intra-Golgi vesicle-mediated transport;regulation of signal transduction;cellular process;regulation of cell communication;protein transport;vesicle-mediated transport	sce:YDR170C				1	35.3411	1	S	HMKRNESNEDIRR	CAMK2;CHK1;PKA	PKA	0.003024	0.0938543	22.34
HIGH	2878	STE20	1524	1224	12	12		3467	3857	6563	17758	yeast1_scx05	1980	6563	17758	yeast1_scx05	1980	YOR039W	YOR039W	YOR039W	Casein kinase II subunit beta'	CKB2;YOR039W;OR26.32	>YOR039W CKB2 SGDID:S000005565, Chr XV from 405768-406544, Verified ORF, Beta' regulatory subunit of casein kinase 2, a Ser/Thr protein kinase with roles in cell growth and proliferation; the holoenzyme also contains CKA1, CKA2 and CKB1, the many substrat	P38930	YOR039W	PF01214	CK_II_beta	Casein kinase II regulatory subunit		GO:0005956;GO:0032545;GO:0032991;GO:0034456;GO:0043234;GO:0044422;GO:0044424;GO:0044428;GO:0044446;GO:0044452;GO:0044464	protein kinase CK2 complex;CURI complex;macromolecular complex;UTP-C complex;protein complex;organelle part;intracellular part;nuclear part;intracellular organelle part;nucleolar part;cell part	GO:0005488;GO:0005515;GO:0019207;GO:0019887;GO:0030234	binding;protein binding;kinase regulator activity;protein kinase regulator activity;enzyme regulator activity	GO:0000082;GO:0000086;GO:0000128;GO:0000501;GO:0006355;GO:0006356;GO:0006359;GO:0006464;GO:0006468;GO:0006793;GO:0006796;GO:0006873;GO:0006950;GO:0006974;GO:0007163;GO:0008152;GO:0009889;GO:0009987;GO:0010468;GO:0010525;GO:0010526;GO:0010528;GO:0010529;GO:0010556;GO:0016310;GO:0019219;GO:0019222;GO:0019538;GO:0019725;GO:0022402;GO:0030010;GO:0031323;GO:0031326;GO:0034960;GO:0042592;GO:0043170;GO:…	G1/S transition of mitotic cell cycle;G2/M transition of mitotic cell cycle;flocculation;flocculation via cell wall protein-carbohydrate interaction;regulation of transcription, DNA-dependent;regulation of transcription from RNA polymerase I promoter;regulation of transcription from RNA polymerase III promoter;protein modification process;protein amino acid phosphorylation;phosphorus metabolic pr…	sce:YOR039W	ko04310;ko04520;ko04530;ko04712	Wnt signaling pathway;Adherens junction;Tight junction;Circadian rhythm - plant	K03115	0.951417	12.9189	1	T	ENVGTVTREGSRV				0.13168	22.41
MEDIUM	1132	ELM1	1131	112	70	70	Phosphothreonine	3404	4034	8684	21170	20100319_Y_elm&fus_ZrO2-05	2928	8684	21170	20100319_Y_elm&fus_ZrO2-05	2928	YBR172C	YBR172C	YBR172C	Protein SMY2;Suppressor of MYO2-66 protein	SMY2;YBR172C;YBR1233	>YBR172C SMY2 SGDID:S000000376, Chr II from 581367-579145, reverse complement, Verified ORF, Protein of unknown function involved in COPII vesicle formation; interacts with the Sec23p/Sec24p subcomplex; overexpression suppresses the temperature sensitivit	P32909	YBR172C	PF02213	GYF	GYF domain		GO:0005789;GO:0016020;GO:0019898;GO:0031090;GO:0044422;GO:0044424;GO:0044425;GO:0044432;GO:0044444;GO:0044446;GO:0044464	endoplasmic reticulum membrane;membrane;extrinsic to membrane;organelle membrane;organelle part;intracellular part;membrane part;endoplasmic reticulum part;cytoplasmic part;intracellular organelle part;cell part	GO:0005488;GO:0005515;GO:0042802	binding;protein binding;identical protein binding	GO:0006810;GO:0006888;GO:0009987;GO:0016192;GO:0046907;GO:0048193;GO:0051234;GO:0051649	transport;ER to Golgi vesicle-mediated transport;cellular process;vesicle-mediated transport;intracellular transport;Golgi vesicle transport;establishment of localization;establishment of localization in cell	sce:YBR172C				0.994246	22.3753	1	T	STFRSNTPLLGGR	CAMK2;FHA2 Rad53p	CAMK2	0.042	0.00966433	22.49
HIGH	1132	FUS3	1131	112	70	70	Phosphothreonine	3404	4034	8684	21170	20100319_Y_elm&fus_ZrO2-05	2928	8684	21170	20100319_Y_elm&fus_ZrO2-05	2928	YBR172C	YBR172C	YBR172C	Protein SMY2;Suppressor of MYO2-66 protein	SMY2;YBR172C;YBR1233	>YBR172C SMY2 SGDID:S000000376, Chr II from 581367-579145, reverse complement, Verified ORF, Protein of unknown function involved in COPII vesicle formation; interacts with the Sec23p/Sec24p subcomplex; overexpression suppresses the temperature sensitivit	P32909	YBR172C	PF02213	GYF	GYF domain		GO:0005789;GO:0016020;GO:0019898;GO:0031090;GO:0044422;GO:0044424;GO:0044425;GO:0044432;GO:0044444;GO:0044446;GO:0044464	endoplasmic reticulum membrane;membrane;extrinsic to membrane;organelle membrane;organelle part;intracellular part;membrane part;endoplasmic reticulum part;cytoplasmic part;intracellular organelle part;cell part	GO:0005488;GO:0005515;GO:0042802	binding;protein binding;identical protein binding	GO:0006810;GO:0006888;GO:0009987;GO:0016192;GO:0046907;GO:0048193;GO:0051234;GO:0051649	transport;ER to Golgi vesicle-mediated transport;cellular process;vesicle-mediated transport;intracellular transport;Golgi vesicle transport;establishment of localization;establishment of localization in cell	sce:YBR172C				0.994246	22.3753	1	T	STFRSNTPLLGGR	CAMK2;FHA2 Rad53p	CAMK2	0.042	0.00966433	22.49
MEDIUM	3965	SNF1	999	949	159	159	Phosphoserine	5504	6764	15868	40773	yeast_tpk_MO10	2758	15868	40773	yeast_tpk_MO10	2758	YIL135C	YIL135C	YIL135C	Protein VHS2;Viable in a HAL3 SIT4 background protein 2	VHS2;YIL135C	>YIL135C VHS2 SGDID:S000001397, Chr IX from 96375-95065, reverse complement, Verified ORF, Cytoplasmic protein of unknown function; identified as a high-copy suppressor of the synthetic lethality of a sis2 sit4 double mutant, suggesting a role in G1/S pha	P40463;Q45U19	YIL135C					GO:0005737;GO:0044424;GO:0044464	cytoplasm;intracellular part;cell part	GO:0005488;GO:0005515	binding;protein binding	GO:0000082;GO:0009987;GO:0022402	G1/S transition of mitotic cell cycle;cellular process;cell cycle process	sce:YIL135C				0.960967	13.9127	1	S	VYSRRPSTIGLDR	CAMK2;CK1;PKA	PKA	0.004788	0.0148926	22.72
HIGH	5776	STE11	190	236	220	220	Phosphoserine	1852	2274	14441	43101	20110721_Y-sil3-STE7&STE11-ZrO04_03	5826	14441	43101	20110721_Y-sil3-STE7&STE11-ZrO04_03	5826	YDR422C	YDR422C	YDR422C	SNF1 protein kinase subunit beta-1;SNF1-interacting protein 1	SIP1;YDR422C;D9461.11	>YDR422C SIP1 SGDID:S000002830, Chr IV from 1317766-1315319, reverse complement, Verified ORF, Alternate beta-subunit of the Snf1p kinase complex, may confer substrate specificity; vacuolar protein containing KIS (Kinase-Interacting Sequence) and ASC (Ass	P32578	YDR422C	PF04739	AMPKBI	5'-AMP-activated protein kinase, beta subunit, complex-interacting region		GO:0000322;GO:0000323;GO:0000324;GO:0005773;GO:0031588;GO:0032991;GO:0043226;GO:0043227;GO:0043229;GO:0043231;GO:0043234;GO:0044424;GO:0044444;GO:0044464	storage vacuole;lytic vacuole;fungal-type vacuole;vacuole;AMP-activated protein kinase complex;macromolecular complex;organelle;membrane-bounded organelle;intracellular organelle;intracellular membrane-bounded organelle;protein complex;intracellular part	GO:0005488;GO:0005515	binding;protein binding	GO:0006464;GO:0006468;GO:0006793;GO:0006796;GO:0007154;GO:0007165;GO:0008152;GO:0009987;GO:0016310;GO:0019538;GO:0034960;GO:0043170;GO:0043254;GO:0043283;GO:0043412;GO:0043687;GO:0044087;GO:0044237;GO:0044238;GO:0044260;GO:0044267;GO:0050789;GO:0050794;GO:0051128;GO:0065007	protein modification process;protein amino acid phosphorylation;phosphorus metabolic process;phosphate metabolic process;cell communication;signal transduction;metabolic process;cellular process;phosphorylation;protein metabolic process	sce:YDR422C				0.994246	22.3753	1	S	ALTKTDSIDIPVR	CHK1;CK1;PKD	PKD	0.020748	0.0177668	22.72
MEDIUM	5776	STE7	190	236	220	220	Phosphoserine	1852	2274	14441	43101	20110721_Y-sil3-STE7&STE11-ZrO04_03	5826	14441	43101	20110721_Y-sil3-STE7&STE11-ZrO04_03	5826	YDR422C	YDR422C	YDR422C	SNF1 protein kinase subunit beta-1;SNF1-interacting protein 1	SIP1;YDR422C;D9461.11	>YDR422C SIP1 SGDID:S000002830, Chr IV from 1317766-1315319, reverse complement, Verified ORF, Alternate beta-subunit of the Snf1p kinase complex, may confer substrate specificity; vacuolar protein containing KIS (Kinase-Interacting Sequence) and ASC (Ass	P32578	YDR422C	PF04739	AMPKBI	5'-AMP-activated protein kinase, beta subunit, complex-interacting region		GO:0000322;GO:0000323;GO:0000324;GO:0005773;GO:0031588;GO:0032991;GO:0043226;GO:0043227;GO:0043229;GO:0043231;GO:0043234;GO:0044424;GO:0044444;GO:0044464	storage vacuole;lytic vacuole;fungal-type vacuole;vacuole;AMP-activated protein kinase complex;macromolecular complex;organelle;membrane-bounded organelle;intracellular organelle;intracellular membrane-bounded organelle;protein complex;intracellular part	GO:0005488;GO:0005515	binding;protein binding	GO:0006464;GO:0006468;GO:0006793;GO:0006796;GO:0007154;GO:0007165;GO:0008152;GO:0009987;GO:0016310;GO:0019538;GO:0034960;GO:0043170;GO:0043254;GO:0043283;GO:0043412;GO:0043687;GO:0044087;GO:0044237;GO:0044238;GO:0044260;GO:0044267;GO:0050789;GO:0050794;GO:0051128;GO:0065007	protein modification process;protein amino acid phosphorylation;phosphorus metabolic process;phosphate metabolic process;cell communication;signal transduction;metabolic process;cellular process;phosphorylation;protein metabolic process	sce:YDR422C				0.994246	22.3753	1	S	ALTKTDSIDIPVR	CHK1;CK1;PKD	PKD	0.020748	0.0177668	22.72
HIGH	3965	TPK2	999	949	159	159	Phosphoserine	5504	6764	15868	40773	yeast_tpk_MO10	2758	15868	40773	yeast_tpk_MO10	2758	YIL135C	YIL135C	YIL135C	Protein VHS2;Viable in a HAL3 SIT4 background protein 2	VHS2;YIL135C	>YIL135C VHS2 SGDID:S000001397, Chr IX from 96375-95065, reverse complement, Verified ORF, Cytoplasmic protein of unknown function; identified as a high-copy suppressor of the synthetic lethality of a sis2 sit4 double mutant, suggesting a role in G1/S pha	P40463;Q45U19	YIL135C					GO:0005737;GO:0044424;GO:0044464	cytoplasm;intracellular part;cell part	GO:0005488;GO:0005515	binding;protein binding	GO:0000082;GO:0009987;GO:0022402	G1/S transition of mitotic cell cycle;cellular process;cell cycle process	sce:YIL135C				0.960967	13.9127	1	S	VYSRRPSTIGLDR	CAMK2;CK1;PKA	PKA	0.004788	0.0148926	22.72
HIGH	1847	STE20	493	552	52	52	Phosphoserine	2289	2540	4518	12671	yeast1_scx09_2	3263	4517	12670	yeast1_scx08_2	3832	YGL208W	YGL208W	YGL208W	SNF1 protein kinase subunit beta-2;SNF1-interacting protein 2;Protein SPM2	SIP2;SPM2;YGL208W;G1155	>YGL208W SIP2 SGDID:S000003176, Chr VII from 97342-98589, Verified ORF, One of three beta subunits of the Snf1 serine/threonine protein kinase complex involved in the response to glucose starvation; null mutants exhibit accelerated aging; N-myristoylprote	P34164	YGL208W	PF04739	AMPKBI	5'-AMP-activated protein kinase, beta subunit, complex-interacting region	2QLV	GO:0005737;GO:0005886;GO:0016020;GO:0031588;GO:0032991;GO:0043234;GO:0044424;GO:0044464	cytoplasm;plasma membrane;membrane;AMP-activated protein kinase complex;macromolecular complex;protein complex;intracellular part;cell part	GO:0005488;GO:0005515	binding;protein binding	GO:0001302;GO:0001403;GO:0006464;GO:0006468;GO:0006793;GO:0006796;GO:0006950;GO:0007154;GO:0007165;GO:0007568;GO:0007569;GO:0008152;GO:0009267;GO:0009605;GO:0009987;GO:0009991;GO:0016310;GO:0019538;GO:0030447;GO:0031667;GO:0031668;GO:0031669;GO:0032502;GO:0033554;GO:0034960;GO:0040007;GO:0042149;GO:0042594;GO:0043170;GO:0043254;GO:0043283;GO:0043412;GO:0043687;GO:0044087;GO:0044237;GO:0044238;GO:…	replicative cell aging;invasive growth in response to glucose limitation;protein modification process;protein amino acid phosphorylation;phosphorus metabolic process;phosphate metabolic process;response to stress;cell communication;signal transduction;aging;cell aging;metabolic process;cellular response to starvation;response to external stimulus;cellular process;response to extracellular stimulu…	sce:YGL208W				0.90884	9.98682	1	S	KKVTELSLNKCSD	PLK1	PLK1	0.033462	0.00300132	22.9
HIGH	2704	STE20	1350	552	49	49	Phosphothreonine	2289	2540	4517	12670	yeast1_scx08_2	3832	4517	12670	yeast1_scx08_2	3832	YGL208W	YGL208W	YGL208W	SNF1 protein kinase subunit beta-2;SNF1-interacting protein 2;Protein SPM2	SIP2;SPM2;YGL208W;G1155	>YGL208W SIP2 SGDID:S000003176, Chr VII from 97342-98589, Verified ORF, One of three beta subunits of the Snf1 serine/threonine protein kinase complex involved in the response to glucose starvation; null mutants exhibit accelerated aging; N-myristoylprote	P34164	YGL208W	PF04739	AMPKBI	5'-AMP-activated protein kinase, beta subunit, complex-interacting region	2QLV	GO:0005737;GO:0005886;GO:0016020;GO:0031588;GO:0032991;GO:0043234;GO:0044424;GO:0044464	cytoplasm;plasma membrane;membrane;AMP-activated protein kinase complex;macromolecular complex;protein complex;intracellular part;cell part	GO:0005488;GO:0005515	binding;protein binding	GO:0001302;GO:0001403;GO:0006464;GO:0006468;GO:0006793;GO:0006796;GO:0006950;GO:0007154;GO:0007165;GO:0007568;GO:0007569;GO:0008152;GO:0009267;GO:0009605;GO:0009987;GO:0009991;GO:0016310;GO:0019538;GO:0030447;GO:0031667;GO:0031668;GO:0031669;GO:0032502;GO:0033554;GO:0034960;GO:0040007;GO:0042149;GO:0042594;GO:0043170;GO:0043254;GO:0043283;GO:0043412;GO:0043687;GO:0044087;GO:0044237;GO:0044238;GO:…	replicative cell aging;invasive growth in response to glucose limitation;protein modification process;protein amino acid phosphorylation;phosphorus metabolic process;phosphate metabolic process;response to stress;cell communication;signal transduction;aging;cell aging;metabolic process;cellular response to starvation;response to external stimulus;cellular process;response to extracellular stimulu…	sce:YGL208W				1	74.7089	1	T	AVSKKVTELSLNK	CHK1;FHA KAPP;PKD	PKD	0.020748	0.00300132	22.9
MEDIUM	3747	SNF1	781	711	791	791	Phosphoserine	3229	3962	9589	24942	yeast_tpk_MO10	1564	9589	24942	yeast_tpk_MO10	1564	YGL083W	YGL083W	YGL083W	Protein kinase-like protein SCY1	SCY1;YGL083W	>YGL083W SCY1 SGDID:S000003051, Chr VII from 353061-355475, Verified ORF, "Putative kinase, suppressor of GTPase mutant, similar to bovine rhodopsin kinase"	P53009	YGL083W							GO:0000166;GO:0001882;GO:0001883;GO:0003824;GO:0004672;GO:0005488;GO:0005524;GO:0016301;GO:0016740;GO:0016772;GO:0016773;GO:0017076;GO:0030554;GO:0032553;GO:0032555;GO:0032559	nucleotide binding;nucleoside binding;purine nucleoside binding;catalytic activity;protein kinase activity;binding;ATP binding;kinase activity;transferase activity;transferase activity, transferring phosphorus-containing groups	GO:0006464;GO:0006468;GO:0006793;GO:0006796;GO:0008152;GO:0009987;GO:0016310;GO:0019538;GO:0034960;GO:0043170;GO:0043283;GO:0043412;GO:0043687;GO:0044237;GO:0044238;GO:0044260;GO:0044267	protein modification process;protein amino acid phosphorylation;phosphorus metabolic process;phosphate metabolic process;metabolic process;cellular process;phosphorylation;protein metabolic process;cellular biopolymer metabolic process	sce:YGL083W				0.951417	12.9189	1	S	NKRKDGSSDIPRS				0.046519	22.96
HIGH	3747	TPK2	781	711	791	791	Phosphoserine	3229	3962	9589	24942	yeast_tpk_MO10	1564	9589	24942	yeast_tpk_MO10	1564	YGL083W	YGL083W	YGL083W	Protein kinase-like protein SCY1	SCY1;YGL083W	>YGL083W SCY1 SGDID:S000003051, Chr VII from 353061-355475, Verified ORF, "Putative kinase, suppressor of GTPase mutant, similar to bovine rhodopsin kinase"	P53009	YGL083W							GO:0000166;GO:0001882;GO:0001883;GO:0003824;GO:0004672;GO:0005488;GO:0005524;GO:0016301;GO:0016740;GO:0016772;GO:0016773;GO:0017076;GO:0030554;GO:0032553;GO:0032555;GO:0032559	nucleotide binding;nucleoside binding;purine nucleoside binding;catalytic activity;protein kinase activity;binding;ATP binding;kinase activity;transferase activity;transferase activity, transferring phosphorus-containing groups	GO:0006464;GO:0006468;GO:0006793;GO:0006796;GO:0008152;GO:0009987;GO:0016310;GO:0019538;GO:0034960;GO:0043170;GO:0043283;GO:0043412;GO:0043687;GO:0044237;GO:0044238;GO:0044260;GO:0044267	protein modification process;protein amino acid phosphorylation;phosphorus metabolic process;phosphate metabolic process;metabolic process;cellular process;phosphorylation;protein metabolic process;cellular biopolymer metabolic process	sce:YGL083W				0.951417	12.9189	1	S	NKRKDGSSDIPRS				0.046519	22.96
MEDIUM	4364	SNF1	1398	1316	80	80	Phosphoserine	5108	6291	14940	38754	yeast_tpk_MO05	3029	14940	38754	yeast_tpk_MO05	3029	YMR005W	YMR005W	YMR005W	Transcription initiation factor TFIID subunit 4;TBP-associated factor 4;TBP-associated factor 48 kDa;TAFII-48;MPT-1;TAF suppressor gene 2 protein	TAF4;MPT1;TAF48;TSG2;YMR005W;YM8270.07	>YMR005W TAF4 SGDID:S000004607, Chr XIII from 276045-277211, Verified ORF, "TFIID subunit (48 kDa), involved in RNA polymerase II transcription initiation; potential Cdc28p substrate"	P50105	YMR005W	PF05236	TAF4	Transcription initiation factor TFIID component TAF4 family		GO:0005667;GO:0005669;GO:0032991;GO:0043234;GO:0044422;GO:0044424;GO:0044428;GO:0044446;GO:0044451;GO:0044464	transcription factor complex;transcription factor TFIID complex;macromolecular complex;protein complex;organelle part;intracellular part;nuclear part;intracellular organelle part;nucleoplasm part;cell part	GO:0003676;GO:0003677;GO:0005488;GO:0005515;GO:0016986;GO:0030528;GO:0042802	nucleic acid binding;DNA binding;binding;protein binding;transcription initiation factor activity;transcription regulator activity;identical protein binding	GO:0006352;GO:0006355;GO:0006357;GO:0006367;GO:0009889;GO:0009987;GO:0010468;GO:0010556;GO:0010926;GO:0016043;GO:0019219;GO:0019222;GO:0022607;GO:0031323;GO:0031326;GO:0034621;GO:0034622;GO:0043933;GO:0045449;GO:0050789;GO:0050794;GO:0051123;GO:0051171;GO:0051252;GO:0060255;GO:0065003;GO:0065004;GO:0065007;GO:0080090	transcription initiation;regulation of transcription, DNA-dependent;regulation of transcription from RNA polymerase II promoter;transcription initiation from RNA polymerase II promoter;regulation of biosynthetic process;cellular process	sce:YMR005W				0.999395	32.5962	1	S	VLPKNVSPTTNLR	CHK1;PKD	PKD	0.020748	0.0614207	23.06
HIGH	4364	TPK2	1398	1316	80	80	Phosphoserine	5108	6291	14940	38754	yeast_tpk_MO05	3029	14940	38754	yeast_tpk_MO05	3029	YMR005W	YMR005W	YMR005W	Transcription initiation factor TFIID subunit 4;TBP-associated factor 4;TBP-associated factor 48 kDa;TAFII-48;MPT-1;TAF suppressor gene 2 protein	TAF4;MPT1;TAF48;TSG2;YMR005W;YM8270.07	>YMR005W TAF4 SGDID:S000004607, Chr XIII from 276045-277211, Verified ORF, "TFIID subunit (48 kDa), involved in RNA polymerase II transcription initiation; potential Cdc28p substrate"	P50105	YMR005W	PF05236	TAF4	Transcription initiation factor TFIID component TAF4 family		GO:0005667;GO:0005669;GO:0032991;GO:0043234;GO:0044422;GO:0044424;GO:0044428;GO:0044446;GO:0044451;GO:0044464	transcription factor complex;transcription factor TFIID complex;macromolecular complex;protein complex;organelle part;intracellular part;nuclear part;intracellular organelle part;nucleoplasm part;cell part	GO:0003676;GO:0003677;GO:0005488;GO:0005515;GO:0016986;GO:0030528;GO:0042802	nucleic acid binding;DNA binding;binding;protein binding;transcription initiation factor activity;transcription regulator activity;identical protein binding	GO:0006352;GO:0006355;GO:0006357;GO:0006367;GO:0009889;GO:0009987;GO:0010468;GO:0010556;GO:0010926;GO:0016043;GO:0019219;GO:0019222;GO:0022607;GO:0031323;GO:0031326;GO:0034621;GO:0034622;GO:0043933;GO:0045449;GO:0050789;GO:0050794;GO:0051123;GO:0051171;GO:0051252;GO:0060255;GO:0065003;GO:0065004;GO:0065007;GO:0080090	transcription initiation;regulation of transcription, DNA-dependent;regulation of transcription from RNA polymerase II promoter;transcription initiation from RNA polymerase II promoter;regulation of biosynthetic process;cellular process	sce:YMR005W				0.999395	32.5962	1	S	VLPKNVSPTTNLR	CHK1;PKD	PKD	0.020748	0.0614207	23.06
MEDIUM	3172	SNF1	206	222	757	757	Phosphoserine	1650	2062	5168	13745	yeast_tpk_MO10	2549	5166	13739	yeast_tpk_MO09	2809	YBR086C	YBR086C	YBR086C	Increased sodium tolerance protein 2	IST2;YBR086C;YBR0809	>YBR086C IST2 SGDID:S000000290, Chr II from 423035-420195, reverse complement, Verified ORF, Plasma membrane protein that may be involved in osmotolerance, localizes to the mother cell in small-budded cells and to the bud in medium- and large-budded cells	P38250;P89499	YBR086C	PF04547	DUF590	Protein of unknown function, DUF590		GO:0016021;GO:0031224;GO:0033101;GO:0044425;GO:0044459;GO:0044464	integral to membrane;intrinsic to membrane;cellular bud membrane;membrane part;plasma membrane part;cell part	GO:0005488;GO:0005515	binding;protein binding	GO:0006950;GO:0006970;GO:0009628;GO:0050896	response to stress;response to osmotic stress;response to abiotic stimulus;response to stimulus	sce:YBR086C				1	95.0899	1	S	FDEDGKSIRDAKS				1.5e-05	23.09
HIGH	3172	TPK2	206	222	757	757	Phosphoserine	1650	2062	5168	13745	yeast_tpk_MO10	2549	5166	13739	yeast_tpk_MO09	2809	YBR086C	YBR086C	YBR086C	Increased sodium tolerance protein 2	IST2;YBR086C;YBR0809	>YBR086C IST2 SGDID:S000000290, Chr II from 423035-420195, reverse complement, Verified ORF, Plasma membrane protein that may be involved in osmotolerance, localizes to the mother cell in small-budded cells and to the bud in medium- and large-budded cells	P38250;P89499	YBR086C	PF04547	DUF590	Protein of unknown function, DUF590		GO:0016021;GO:0031224;GO:0033101;GO:0044425;GO:0044459;GO:0044464	integral to membrane;intrinsic to membrane;cellular bud membrane;membrane part;plasma membrane part;cell part	GO:0005488;GO:0005515	binding;protein binding	GO:0006950;GO:0006970;GO:0009628;GO:0050896	response to stress;response to osmotic stress;response to abiotic stimulus;response to stimulus	sce:YBR086C				1	95.0899	1	S	FDEDGKSIRDAKS				1.5e-05	23.09
[truncated: 11,096 more rows]
[truncated: 41 more columns]
