# Supplementary material for: Large-Scale Analysis of Kinase Signaling in Yeast Pseudohyphal Development Identifies Regulation of Ribonucleoprotein Granules
Source: PLoS Genet. 2015 Oct 8;11(10):e1005564. doi: 10.1371/journal.pgen.1005564 (PMC4598065; doi:10.1371/journal.pgen.1005564)
Supplement: S3 Table — Indicated terms are enriched to a p-value of less than 0.001. (XLSX) [file pgen.1005564.s008.xlsx]

## Sheet: GO_enrichment
GOID	GO_term	Cluster frequency	Background frequency	P-value	FDR	Expected FP	Gene(s) annotated to the term
71822	protein complex subunit organization	85 out of 531 genes, 16.0%	478 out of 7164 background genes, 6.7%	7.34e-12	0	0	SSA1/YAL005C:FUN30/YAL019W:SLA1/YBL007C:UBP13/YBL067C:NUP170/YBL079W:AIM3/YBR108W:CYC8/YBR112C:CDC28/YBR160W:ISW1/YBR245C:KCC4/YCL024W:CDC10/YCR002C:RSC6/YCR052W:TUP1/YCR084C:ABP1/YCR088W:TMA17/YDL110C:CDC48/YDL126C:ENT1/YDL161W:LYS20/YDL182W:PPH22/YDL188C:SHS1/YDL225W:GCS1/YDL226C:SSB1/YDL229W:AIM7/YDR063W:CDC37/YDR168W:RSC3/YDR303C:SWA2/YDR320C:SKP1/YDR328C:SPC110/YDR356W:SIP1/YDR422C:GIN4/YDR5…
7010	cytoskeleton organization	56 out of 531 genes, 10.5%	243 out of 7164 background genes, 3.4%	7.81e-12	0	0	SLA1/YBL007C:SHP1/YBL058W:AKL1/YBR059C:AIM3/YBR108W:CDC28/YBR160W:KCC4/YCL024W:CDC10/YCR002C:SYP1/YCR030C:ABP1/YCR088W:CDC48/YDL126C:ENT1/YDL161W:PPH22/YDL188C:SHS1/YDL225W:GCS1/YDL226C:AIM7/YDR063W:CDC37/YDR168W:HSP42/YDR171W:SKP1/YDR328C:SPC110/YDR356W:GIN4/YDR507C:BEM2/YER155C:TWF1/YGR080W:CBF2/YGR140W:SDA1/YGR245C:YSC84/YHR016C:BZZ1/YHR114W:GVP36/YIL041W:VHS2/YIL135C:TPM2/YIL138C:RRD1/YIL153W…
16310	phosphorylation	57 out of 531 genes, 10.7%	260 out of 7164 background genes, 3.6%	4.51e-11	0	0	PSK1/YAL017W:CDC19/YAL038W:AKL1/YBR059C:SIF2/YBR103W:SLI15/YBR156C:CDC28/YBR160W:KCC4/YCL024W:STE50/YCL032W:PTC1/YDL006W:TPI1/YDR050C:KIN1/YDR122W:NBP2/YDR162C:CDC37/YDR168W:ARG82/YDR173C:SIP1/YDR422C:SNF1/YDR477W:PKH1/YDR490C:GIN4/YDR507C:RIM15/YFL033C:CMK1/YFR014C:HXK1/YFR053C:ATG1/YGL180W:SIP2/YGL208W:PIL1/YGR086C:TDH3/YGR192C:PFK1/YGR240C:STE20/YHL007C:SLT2/YHR030C:MOB1/YIL106W:IKS1/YJL057C:P…
22607	cellular component assembly	106 out of 531 genes, 20.0%	713 out of 7164 background genes, 10.0%	5.63e-10	0	0	FUN30/YAL019W:SLA1/YBL007C:SHP1/YBL058W:NUP170/YBL079W:AIM3/YBR108W:CYC8/YBR112C:CDC28/YBR160W:PRP5/YBR237W:ISW1/YBR245C:KCC4/YCL024W:CDC10/YCR002C:SYP1/YCR030C:RSC6/YCR052W:PAT1/YCR077C:TUP1/YCR084C:ABP1/YCR088W:TMA17/YDL110C:ENT1/YDL161W:SHS1/YDL225W:AIM7/YDR063W:CDC37/YDR168W:SEC7/YDR170C:RSC3/YDR303C:SKP1/YDR328C:SPC110/YDR356W:SIP1/YDR422C:SNF1/YDR477W:PKH1/YDR490C:GIN4/YDR507C:EDC3/YEL015W:…
16192	vesicle-mediated transport	66 out of 531 genes, 12.4%	353 out of 7164 background genes, 4.9%	1.14e-09	0	0	SSA1/YAL005C:SWH1/YAR042W:SLA1/YBL007C:EDE1/YBL047C:ECM21/YBL101C:AKL1/YBR059C:CDC28/YBR160W:SMY2/YBR172C:SDS24/YBR214W:ELO2/YCR034W:OSH2/YDL019C:BUG1/YDL099W:ENT1/YDL161W:SEC31/YDL195W:GCS1/YDL226C:KIN1/YDR122W:DOP1/YDR141C:SEC7/YDR170C:SWA2/YDR320C:GGA1/YDR358W:VPS74/YDR372C:PKH1/YDR490C:GRH1/YDR517W:YPT31/YER031C:YOS1/YER074W-A:GLO3/YER122C:DNF1/YER166W:SEC4/YFL005W:YPT1/YFL038C:VAM7/YGL212W:P…
50896	response to stimulus	136 out of 531 genes, 25.6%	1036 out of 7164 background genes, 14.5%	2.25e-09	0	0	DEP1/YAL013W:FUN30/YAL019W:NUP60/YAR002W:RFA1/YAR007C:EDE1/YBL047C:SHP1/YBL058W:FIG1/YBR040W:HSP26/YBR072W:SIF2/YBR103W:CYC8/YBR112C:RAD16/YBR114W:CDC28/YBR160W:DPB3/YBR278W:STE50/YCL032W:HSP30/YCR021C:TUP1/YCR084C:PTC1/YDL006W:CDC48/YDL126C:CDC9/YDL164C:LYS20/YDL182W:SSB1/YDL229W:NTH1/YDR001C:SNQ2/YDR011W:REG1/YDR028C:PDS1/YDR113C:NBP2/YDR162C:CDC37/YDR168W:SEC7/YDR170C:PLP1/YDR183W:VPS74/YDR372…
278	mitotic cell cycle	59 out of 531 genes, 11.1%	333 out of 7164 background genes, 4.6%	2.11e-07	0	0	CYC8/YBR112C:CDC28/YBR160W:BUD3/YCL014W:KCC4/YCL024W:CDC10/YCR002C:RSC6/YCR052W:TUP1/YCR084C:CDC48/YDL126C:CDC9/YDL164C:PPH22/YDL188C:SHS1/YDL225W:YRB1/YDR002W:PDS1/YDR113C:RSC3/YDR303C:SUM1/YDR310C:SKP1/YDR328C:GIN4/YDR507C:BMH1/YER177W:SEC4/YFL005W:YPI1/YFR003C:SAP155/YFR040W:XRN1/YGL173C:SPT6/YGR116W:CBF2/YGR140W:RSR1/YGR152C:SDA1/YGR245C:STE20/YHL007C:SLT2/YHR030C:MOB1/YIL106W:VHS2/YIL135C:AX…
6897	endocytosis	28 out of 531 genes, 5.3%	97 out of 7164 background genes, 1.4%	2.68e-07	0	0	SWH1/YAR042W:SLA1/YBL007C:EDE1/YBL047C:ECM21/YBL101C:AKL1/YBR059C:SDS24/YBR214W:OSH2/YDL019C:ENT1/YDL161W:PKH1/YDR490C:DNF1/YER166W:PIL1/YGR086C:CLC1/YGR167W:YSC84/YHR016C:OSH3/YHR073W:BZZ1/YHR114W:GVP36/YIL041W:PAN1/YIR006C:MYO3/YKL129C:VPS1/YKR001C:YPT52/YKR014C:ENT2/YLR206W:ARK1/YNL020C:YCK2/YNL154C:NPR1/YNL183C:SLA2/YNL243W:MON2/YNL297C:VPS21/YOR089C:LSP1/YPL004C
48519	negative regulation of biological process	79 out of 531 genes, 14.9%	538 out of 7164 background genes, 7.5%	1.83e-06	0	0	DEP1/YAL013W:PSK1/YAL017W:FUN30/YAL019W:NUP60/YAR002W:NUP170/YBL079W:SIF2/YBR103W:AIM3/YBR108W:CYC8/YBR112C:CDC28/YBR160W:ISW1/YBR245C:DPB3/YBR278W:KCC4/YCL024W:HSP30/YCR021C:SYP1/YCR030C:PAT1/YCR077C:TUP1/YCR084C:ABP1/YCR088W:PTC1/YDL006W:SIR2/YDL042C:PPH22/YDL188C:REG1/YDR028C:AIM7/YDR063W:NBP2/YDR162C:ARG82/YDR173C:SSD1/YDR293C:SUM1/YDR310C:SNF1/YDR477W:GIN4/YDR507C:BEM2/YER155C:RPH1/YER169W:B…
7165	signal transduction	44 out of 531 genes, 8.3%	235 out of 7164 background genes, 3.3%	9.79e-06	0	0	EDE1/YBL047C:SIF2/YBR103W:STE50/YCL032W:PTC1/YDL006W:NBP2/YDR162C:CDC37/YDR168W:VPS74/YDR372C:SIP1/YDR422C:PKH1/YDR490C:BOI2/YER114C:BEM2/YER155C:BMH1/YER177W:SEC4/YFL005W:YPT1/YFL038C:CMK1/YFR014C:MDS3/YGL197W:SIP2/YGL208W:RSR1/YGR152C:EFG1/YGR271C-A:STE20/YHL007C:NPR3/YHL023C:SLT2/YHR030C:BCY1/YIL033C:POG1/YIL122W:CYR1/YJL005W:PBS2/YJL128C:LCB3/YJL134W:SAP190/YKR028W:PXL1/YKR090W:SSK1/YLR006C:H…
7049	cell cycle	88 out of 531 genes, 16.6%	649 out of 7164 background genes, 9.1%	1.08e-05	0	0	RFA1/YAR007C:EDE1/YBL047C:SHP1/YBL058W:SIF2/YBR103W:CYC8/YBR112C:SLI15/YBR156C:CDC28/YBR160W:BUD3/YCL014W:KCC4/YCL024W:CDC10/YCR002C:RSC6/YCR052W:TUP1/YCR084C:CDC48/YDL126C:CDC9/YDL164C:PPH22/YDL188C:SHS1/YDL225W:GCS1/YDL226C:YRB1/YDR002W:PDS1/YDR113C:CPR1/YDR155C:CDC37/YDR168W:RSC3/YDR303C:SUM1/YDR310C:SKP1/YDR328C:GIN4/YDR507C:BMH1/YER177W:SEC4/YFL005W:RIM15/YFL033C:YPI1/YFR003C:SAP155/YFR040W:…
44396	actin cortical patch organization	10 out of 531 genes, 1.9%	16 out of 7164 background genes, 0.2%	3.99e-05	0	0	SLA1/YBL007C:EDE1/YBL047C:AIM3/YBR108W:SYP1/YCR030C:ABP1/YCR088W:ENT1/YDL161W:TWF1/YGR080W:PAN1/YIR006C:ENT2/YLR206W:ARK1/YNL020C
7015	actin filament organization	20 out of 531 genes, 3.8%	66 out of 7164 background genes, 0.9%	4.63e-05	0	0	SLA1/YBL007C:AIM3/YBR108W:ABP1/YCR088W:ENT1/YDL161W:PPH22/YDL188C:GCS1/YDL226C:AIM7/YDR063W:TWF1/YGR080W:YSC84/YHR016C:BZZ1/YHR114W:TPM2/YIL138C:PBS2/YJL128C:ENT2/YLR206W:CRN1/YLR429W:ARK1/YNL020C:TPM1/YNL079C:SRV2/YNL138W:SLA2/YNL243W:ABP140/YOR239W:PIN3/YPR154W
19954	asexual reproduction	19 out of 531 genes, 3.6%	60 out of 7164 background genes, 0.8%	4.63e-05	0	0	BOI1/YBL085W:CDC28/YBR160W:BUD3/YCL014W:KCC4/YCL024W:PPH22/YDL188C:GIN4/YDR507C:BOI2/YER114C:SEC4/YFL005W:RSR1/YGR152C:STE20/YHL007C:TPM2/YIL138C:AXL2/YIL140W:PAN1/YIR006C:BUD4/YJR092W:MYO3/YKL129C:NAP1/YKR048C:SPA2/YLL021W:TPM1/YNL079C:SLA2/YNL243W
7114	cell budding	19 out of 531 genes, 3.6%	60 out of 7164 background genes, 0.8%	4.63e-05	0	0	BOI1/YBL085W:CDC28/YBR160W:BUD3/YCL014W:KCC4/YCL024W:PPH22/YDL188C:GIN4/YDR507C:BOI2/YER114C:SEC4/YFL005W:RSR1/YGR152C:STE20/YHL007C:TPM2/YIL138C:AXL2/YIL140W:PAN1/YIR006C:BUD4/YJR092W:MYO3/YKL129C:NAP1/YKR048C:SPA2/YLL021W:TPM1/YNL079C:SLA2/YNL243W
51171	regulation of nitrogen compound metabolic process	93 out of 531 genes, 17.5%	735 out of 7164 background genes, 10.3%	0.00012	0	0	DEP1/YAL013W:FUN30/YAL019W:NUP60/YAR002W:NUP170/YBL079W:SIF2/YBR103W:CYC8/YBR112C:CDC28/YBR160W:RPS9B/YBR189W:ISW1/YBR245C:DPB3/YBR278W:RSC6/YCR052W:PAT1/YCR077C:TUP1/YCR084C:SIR2/YDL042C:PPH22/YDL188C:SSB1/YDL229W:REG1/YDR028C:ARG82/YDR173C:PLP1/YDR183W:SSD1/YDR293C:RSC3/YDR303C:SUM1/YDR310C:SNF1/YDR477W:PKH1/YDR490C:SLF1/YDR515W:EDC3/YEL015W:HYP2/YEL034W:RPH1/YER169W:BMH1/YER177W:GAT1/YFL021W:P…
9408	response to heat	19 out of 531 genes, 3.6%	68 out of 7164 background genes, 0.9%	0.00043	0	0	DEP1/YAL013W:NUP60/YAR002W:HSP26/YBR072W:STE50/YCL032W:HSP30/YCR021C:NBP2/YDR162C:HSP12/YFL014W:RIM15/YFL033C:PIL1/YGR086C:STE20/YHL007C:PBS2/YJL128C:MSN4/YKL062W:HOG1/YLR113W:LCB5/YLR260W:NUP2/YLR335W:HSC82/YMR186W:MCK1/YNL307C:SIN3/YOL004W:LSP1/YPL004C
7163	establishment or maintenance of cell polarity	26 out of 531 genes, 4.9%	118 out of 7164 background genes, 1.6%	0.00054	0	0	SWH1/YAR042W:BUD3/YCL014W:CDC10/YCR002C:OSH2/YDL019C:SHS1/YDL225W:BOI2/YER114C:BEM2/YER155C:DNF1/YER166W:SEC4/YFL005W:RSR1/YGR152C:STE20/YHL007C:OSH3/YHR073W:GVP36/YIL041W:TPM2/YIL138C:AXL2/YIL140W:PAN1/YIR006C:CDC11/YJR076C:BUD4/YJR092W:MYO3/YKL129C:PXL1/YKR090W:SPA2/YLL021W:CDC3/YLR314C:CHS5/YLR330W:EPO1/YMR124W:TPM1/YNL079C:SLA2/YNL243W
51174	regulation of phosphorus metabolic process	26 out of 531 genes, 4.9%	121 out of 7164 background genes, 1.7%	0.0009	0	0	DEP1/YAL013W:IST2/YBR086C:SIF2/YBR103W:PTC1/YDL006W:KCS1/YDR017C:NBP2/YDR162C:CDC37/YDR168W:VPS74/YDR372C:YPI1/YFR003C:PIL1/YGR086C:TFG1/YGR186W:STE20/YHL007C:OSH3/YHR073W:BCY1/YIL033C:PBS2/YJL128C:CDC11/YJR076C:SSK1/YLR006C:PPR1/YLR014C:YLR345W:SEC14/YMR079W:RAS2/YNL098C:TCB1/YOR086C:PTP2/YOR208W:LSP1/YPL004C:GCR1/YPL075W:ATG13/YPR185W
