# Supplementary material for: Large-Scale Analysis of Kinase Signaling in Yeast Pseudohyphal Development Identifies Regulation of Ribonucleoprotein Granules
Source: PLoS Genet. 2015 Oct 8;11(10):e1005564. doi: 10.1371/journal.pgen.1005564 (PMC4598065; doi:10.1371/journal.pgen.1005564)
Supplement: S4 Table — The relevant KEGG pathways for MAPK signaling in yeast (sce04011), cell cycle (sce04111), and meiosis (sce04113) are listed. Each constituent protein is shown with its systematic and common name; KEGG Ortholog group annotations and Enzyme Commission numbers are also listed in brackets. RNP components used to construct the network maps are also listed, with systematic name and common names indicated. The database source of each interaction in Fig 3C is listed as a separate sheet in this file. (XLSX) [file pgen.1005564.s009.xlsx]

## Sheet: Proteins
sce04011	MAPK signaling pathway-yeast
Sys_Name	Common_Name
YGL089C	MF(ALPHA)2; Mf(alpha)2p [KO:K11234]
YPL187W	MF(ALPHA)1; Mf(alpha)1p [KO:K11234]
YDR461W	MFA1; Mfa1p [KO:K11235]
YNL145W	MFA2; Mfa2p [KO:K11235]
YFL026W	STE2; Ste2p [KO:K11213]
YKL178C	STE3; Ste3p [KO:K04627]
YJR086W	STE18; Ste18p [KO:K07973]
YLR229C	CDC42; Rho family GTPase CDC42 [KO:K04393]
YAL041W	CDC24; Cdc24p [KO:K11236]
YBR200W	BEM1; Bem1p [KO:K11237]
YNL271C	BNI1; Bni1p [KO:K11238]
YHL007C	STE20; Ste20p [KO:K04409] [EC:2.7.11.1]
YLR362W	STE11; Ste11p [KO:K11228] [EC:2.7.11.1]
YDR103W	STE5; Ste5p [KO:K11239]
YDL159W	STE7; Ste7p [KO:K11226] [EC:2.7.12.2]
YNL053W	MSG5; Msg5p [KO:K11240] [EC:3.1.3.48]
YPL049C	DIG1; Dig1p [KO:K11241]
YDR480W	DIG2; Dig2p [KO:K11242]
YHR084W	STE12; Ste12p [KO:K11215]
YMR043W	MCM1; Mcm1p [KO:K12412]
YCL027W	FUS1; Fus1p [KO:K11243]
YJL157C	FAR1; Far1p [KO:K06652]
YNL283C	WSC2; Wsc2p [KO:K11244]
YOR008C	SLG1; Slg1p [KO:K11244]
YOL105C	WSC3; Wsc3p [KO:K11244]
YLR332W	MID2; Mid2p [KO:K11245]
YPR165W	RHO1; Rho family GTPase RHO1 [KO:K04513]
YBL105C	PKC1; protein kinase C [KO:K02677] [EC:2.7.11.13]
YJL095W	BCK1; Bck1p [KO:K11229] [EC:2.7.11.1]
YOR231W	MKK1; Mkk1p [KO:K08294] [EC:2.7.12.2]
YPL140C	MKK2; Mkk2p [KO:K08294] [EC:2.7.12.2]
YHR030C	SLT2; mitogen-activated serine/threonine-protein kinase SLT2 [KO:K04464] [EC:2.7.11.24]
YKR095W	MLP1; Mlp1p [KO:K09291]
YIL149C	MLP2; Mlp2p [KO:K09291]
YER111C	SWI4; Swi4p [KO:K06649]
YLR182W	SWI6; Swi6p [KO:K06648]
YER118C	SHO1; Sho1p [KO:K11246]
YIL147C	SLN1; Sln1p [KO:K11231] [EC:2.7.13.3]
YDL235C	YPD1; Ypd1p [KO:K11232]
YLR006C	SSK1; mitogen-activated protein kinase kinase kinase SSK1 [KO:K11233]
YCR073C	SSK22; Ssk22p [KO:K11230] [EC:2.7.11.25]
YNR031C	SSK2; Ssk2p [KO:K11230] [EC:2.7.11.25]
YJL128C	PBS2; Pbs2p [KO:K11227] [EC:2.7.12.2]
YLR113W	HOG1; mitogen-activated protein kinase HOG1 [KO:K04441] [EC:2.7.11.24]
YKL062W	MSN4; Msn4p [KO:K09468]
YMR037C	MSN2; Msn2p [KO:K09468]
YML004C	GLO1; lactoylglutathione lyase GLO1 [KO:K01759] [EC:4.4.1.5]
YBR083W	TEC1; Tec1p [KO:K09448]
YBL016W	FUS3; mitogen-activated serine/threonine-protein kinase FUS3 [KO:K04371] [EC:2.7.11.24]
YGR032W	GSC2; 1,3-beta-glucan synthase GSC2 [KO:K00706] [EC:2.4.1.34]
YGR040W	KSS1; mitogen-activated serine/threonine-protein kinase KSS1 [KO:K04371] [EC:2.7.11.24]
YGR088W	CTT1; catalase T [KO:K03781] [EC:1.11.1.6]
YHR005C	GPA1; guanine nucleotide-binding protein subunit alpha [KO:K04640]
YLR342W	FKS1; 1,3-beta-D-glucan synthase [KO:K00706] [EC:2.4.1.34]
YNL098C	RAS2; Ras family GTPase RAS2 [KO:K07827]
YPL089C	RLM1; Rlm1p [KO:K09265]
sce04111	Cell cycle-yeast
Sys_Name	Common_Name
YAL040C	CLN3; Cln3p [KO:K06646]
YBR160W	CDC28; cyclin-dependent serine/threonine-protein kinase CDC28 [KO:K04563] [EC:2.7.11.22]
YER111C	SWI4; Swi4p [KO:K06649]
YLR182W	SWI6; Swi6p [KO:K06648]
YMR199W	CLN1; Cln1p [KO:K12760]
YPL256C	CLN2; Cln2p [KO:K06650]
YLR079W	SIC1; Sic1p [KO:K03085]
YDL056W	MBP1; Mbp1p [KO:K06647]
YGR109C	CLB6; Clb6p [KO:K06651]
YPR120C	CLB5; Clb5p [KO:K06651]
YJL194W	CDC6; AAA family ATPase CDC6 [KO:K02213]
YML065W	ORC1; origin recognition complex subunit 1 [KO:K02603]
YBR060C	ORC2; origin recognition complex subunit 2 [KO:K02604]
YLL004W	ORC3; origin recognition complex subunit 3 [KO:K02605]
YPR162C	ORC4; origin recognition complex subunit 4 [KO:K02606]
YNL261W	ORC5; origin recognition complex subunit 5 [KO:K02607]
YHR118C	ORC6; origin recognition complex subunit 6 [KO:K02608]
YBL023C	MCM2; MCM DNA helicase complex subunit MCM2 [KO:K02540] [EC:3.6.4.12]
YEL032W	MCM3; MCM DNA helicase complex subunit MCM3 [KO:K02541] [EC:3.6.4.12]
YPR019W	MCM4; MCM DNA helicase complex subunit MCM4 [KO:K02212] [EC:3.6.4.12]
YLR274W	MCM5; MCM DNA helicase complex subunit MCM5 [KO:K02209] [EC:3.6.4.12]
YGL201C	MCM6; MCM DNA helicase complex subunit MCM6 [KO:K02542] [EC:3.6.4.12]
YBR202W	MCM7; mini-chromosome maintenance complex protein 7 [KO:K02210] [EC:3.6.4.12]
YJR046W	TAH11; Tah11p [KO:K12414]
YDL017W	CDC7; Cdc7p [KO:K02214] [EC:2.7.11.1]
YDR052C	DBF4; Dbf4p [KO:K02309]
YLR103C	CDC45; Cdc45p [KO:K06628]
YMR043W	MCM1; Mcm1p [KO:K12412]
YOR083W	WHI5; Whi5p [KO:K12413]
YJL157C	FAR1; Far1p [KO:K06652]
YNL172W	APC1; anaphase promoting complex subunit 1 [KO:K03348]
YLR127C	APC2; anaphase promoting complex subunit 2 [KO:K03349]
YBL084C	CDC27; anaphase promoting complex subunit CDC27 [KO:K03350]
YDR118W	APC4; anaphase promoting complex subunit 4 [KO:K03351]
YOR249C	APC5; anaphase promoting complex subunit 5 [KO:K03352]
YKL022C	CDC16; anaphase promoting complex subunit CDC16 [KO:K03353]
YHR166C	CDC23; anaphase promoting complex subunit CDC23 [KO:K03355]
YLR102C	APC9; anaphase promoting complex subunit 9 [KO:K03356]
YGL240W	DOC1; anaphase promoting complex subunit DOC1 [KO:K03357]
YDL008W	APC11; anaphase promoting complex subunit 11 [KO:K03358]
YFR036W	CDC26; anaphase promoting complex subunit CDC26 [KO:K03359]
YDR260C	SWM1; Swm1p [KO:K12416]
YGL116W	CDC20; Cdc20p [KO:K03363]
YDR328C	SKP1; SCF ubiquitin ligase subunit SKP1 [KO:K03094]
YDL132W	CDC53; cullin CDC53 [KO:K03347]
YOL133W	HRT1; SCF ubiquitin ligase complex subunit HRT1 [KO:K03868]
YJR090C	GRR1; SCF ubiquitin ligase complex subunit GRR1 [KO:K03360]
YFL009W	CDC4; SCF ubiquitin ligase complex subunit CDC4 [KO:K03361]
YNL289W	PCL1; Pcl1p [KO:K06656]
YDL127W	PCL2; Pcl2p [KO:K06657]
YPL031C	PHO85; cyclin-dependent serine/threonine-protein kinase PHO85 [KO:K06655] [EC:2.7.11.22]
YGR233C	PHO81; Pho81p [KO:K06653]
YOL001W	PHO80; Pho80p [KO:K06654]
YFR034C	PHO4; Pho4p [KO:K06658]
YDL106C	PHO2; Pho2p [KO:K02646]
YDL155W	CLB3; Clb3p [KO:K06659]
YLR210W	CLB4; Clb4p [KO:K06659]
YDL028C	MPS1; Mps1p [KO:K08866] [EC:2.7.12.1]
YGL086W	MAD1; Mad1p [KO:K06679]
YJL030W	MAD2; spindle checkpoint protein MAD2 [KO:K02537]
YJL013C	MAD3; Mad3p [KO:K06680]
YGR188C	BUB1; Bub1p [KO:K02178] [EC:2.7.11.1]
YOR026W	BUB3; Bub3p [KO:K02180]
YGR113W	DAM1; Dam1p [KO:K02307]
YBR274W	CHK1; Chk1p [KO:K02216] [EC:2.7.11.1]
YDR113C	PDS1; Pds1p [KO:K02627]
YGR098C	ESP1; Esp1p [KO:K02365] [EC:3.4.22.49]
YOR195W	SLK19; Slk19p [KO:K12575]
YGL190C	CDC55; protein phosphatase 2A regulatory subunit CDC55 [KO:K04354]
YDL134C	PPH21; phosphoprotein phosphatase 2A catalytic subunit PPH21 [KO:K04382] [EC:3.1.3.16]
YDL188C	PPH22; phosphoprotein phosphatase 2A catalytic subunit PPH22 [KO:K04382] [EC:3.1.3.16]
YAL016W	TPD3; protein phosphatase 2A structural subunit TPD3 [KO:K03456]
YHR152W	SPO12; Spo12p [KO:K12576]
YDR110W	FOB1; Fob1p [KO:K12577]
YJL076W	NET1; Net1p [KO:K06687]
YMR001C	CDC5; polo kinase CDC5 [KO:K06660] [EC:2.7.11.21]
YJR053W	BFA1; Bfa1p [KO:K02181]
YMR055C	BUB2; Bub2p [KO:K02179]
YAL024C	LTE1; Lte1p [KO:K06681]
YML064C	TEM1; Ras family GTPase TEM1 [KO:K06682]
YAR019C	CDC15; Cdc15p [KO:K06683] [EC:2.7.11.1]
YGR092W	DBF2; serine/threonine-protein kinase DBF2 [KO:K06684] [EC:2.7.11.-]
YPR111W	DBF20; serine/threonine-protein kinase DBF20 [KO:K06686] [EC:2.7.11.-]
YIL106W	MOB1; Mob1p [KO:K06685]
YFR028C	CDC14; phosphoprotein phosphatase CDC14 [KO:K06639] [EC:3.1.3.48 3.1.3.16]
YDR146C	SWI5; Swi5p [KO:K09202]
YGL003C	CDH1; Cdh1p [KO:K03364]
YPR119W	CLB2; Clb2p [KO:K02220]
YGR108W	CLB1; Clb1p [KO:K02220]
YMR036C	MIH1; Mih1p [KO:K02555] [EC:3.1.3.48]
YFL029C	CAK1; Cak1p [KO:K06667] [EC:2.7.11.22]
YBR135W	CKS1; Cks1p [KO:K02219]
YJL187C	SWE1; Swe1p [KO:K03114] [EC:2.7.11.1]
YIL046W	MET30; Met30p [KO:K10259]
YCL024W	KCC4; Kcc4p [KO:K18639] [EC:2.7.11.1]
YKL101W	HSL1; Hsl1p [KO:K02515] [EC:2.7.11.-]
YBR133C	HSL7; Hsl7p [KO:K02516] [EC:2.1.1.125]
YDR507C	GIN4; Gin4p [KO:K06668] [EC:2.7.11.-]
YLR288C	MEC3; Mec3p [KO:K02544]
YPL194W	DDC1; Ddc1p [KO:K06663]
YOR368W	RAD17; Rad17p [KO:K02830] [EC:3.1.11.2]
YER173W	RAD24; Rad24p [KO:K06662]
YBR136W	MEC1; Mec1p [KO:K02543]
YDR499W	LCD1; Lcd1p [KO:K12578]
YDR217C	RAD9; Rad9p [KO:K06661]
YCL061C	MRC1; Mrc1p [KO:K11272]
YPL153C	RAD53; Rad53p [KO:K02831] [EC:2.7.11.-]
YDL101C	DUN1; Dun1p [KO:K06641] [EC:2.7.11.1]
YLR176C	RFX1; Rfx1p [KO:K09175]
YBR112C	CYC8; Cyc8p [KO:K06665]
YCR084C	TUP1; Tup1p [KO:K06666]
YFL008W	SMC1; cohesin subunit SMC1 [KO:K06636]
YJL074C	SMC3; cohesin subunit SMC3 [KO:K06669]
YDL003W	MCD1; Mcd1p [KO:K06670]
YIL026C	IRR1; Irr1p [KO:K06671]
YDR180W	SCC2; Scc2p [KO:K06672]
YER147C	SCC4; Scc4p [KO:K06673]
YFR031C	SMC2; condensin subunit SMC2 [KO:K06674]
YLR086W	SMC4; condensin subunit SMC4 [KO:K06675]
YBL097W	BRN1; Brn1p [KO:K06676]
YLR272C	YCS4; Ycs4p [KO:K06677]
YDR325W	YCG1; Ycg1p [KO:K06678]
YBL016W	FUS3; mitogen-activated serine/threonine-protein kinase FUS3 [KO:K04371] [EC:2.7.11.24]
YBR093C	PHO5; Pho5p [KO:K01078] [EC:3.1.3.2]
YDR451C	YHP1; Yhp1p [KO:K12411]
YML027W	YOX1; Yox1p [KO:K12411]
sce04113	Meiosis-yeast
Sys_Name	Common_Name
YAL040C	CLN3; Cln3p [KO:K06646]
YBR160W	CDC28; cyclin-dependent serine/threonine-protein kinase CDC28 [KO:K04563] [EC:2.7.11.22]
YER111C	SWI4; Swi4p [KO:K06649]
YLR182W	SWI6; Swi6p [KO:K06648]
YPL256C	CLN2; Cln2p [KO:K06650]
YCR097W	HMRA1; Hmra1p [KO:K09358]
YCL067C	HMLALPHA2; Hmlalpha2p [KO:K09359]
YCR039C	MATALPHA2; Matalpha2p [KO:K09359]
YCR096C	HMRA2; Hmra2p [KO:K09359]
YGR044C	RME1; Rme1p [KO:K09235]
YDL245C	HXT15; Hxt15p [KO:K08139]
YDR342C	HXT7; Hxt7p [KO:K08139]
YDR343C	HXT6; Hxt6p [KO:K08139]
YDR345C	HXT3; Hxt3p [KO:K08139]
YEL069C	HXT13; Hxt13p [KO:K08139]
YFL011W	HXT10; Hxt10p [KO:K08139]
YHR092C	HXT4; Hxt4p [KO:K08139]
YHR094C	HXT1; Hxt1p [KO:K08139]
YHR096C	HXT5; Hxt5p [KO:K08139]
YJL214W	HXT8; Hxt8p [KO:K08139]
YJL219W	HXT9; Hxt9p [KO:K08139]
YJR158W	HXT16; Hxt16p [KO:K08139]
YLR081W	GAL2; Gal2p [KO:K08139]
YMR011W	HXT2; Hxt2p [KO:K08139]
YNR072W	HXT17; Hxt17p [KO:K08139]
YOL156W	HXT11; Hxt11p [KO:K08139]
YDL138W	RGT2; Rgt2p [KO:K08139]
YDL194W	SNF3; Snf3p [KO:K08139]
YDR477W	SNF1; AMP-activated serine/threonine-protein kinase catalytic subunit SNF1 [KO:K12761] [EC:2.7.11.1]
YDL035C	GPR1; Gpr1p [KO:K12762]
YJL005W	CYR1; adenylate cyclase [KO:K01768] [EC:4.6.1.1]
YJL164C	TPK1; cAMP-dependent protein kinase catalytic subunit TPK1 [KO:K04345] [EC:2.7.11.11]
YPL203W	TPK2; cAMP-dependent protein kinase catalytic subunit TPK2 [KO:K04345] [EC:2.7.11.11]
YKL166C	TPK3; cAMP-dependent protein kinase catalytic subunit TPK3 [KO:K04345] [EC:2.7.11.11]
YKL062W	MSN4; Msn4p [KO:K09468]
YMR037C	MSN2; Msn2p [KO:K09468]
YMR016C	SOK2; Sok2p [KO:K12763]
YJR094C	IME1; Ime1p [KO:K12764]
YJL106W	IME2; Ime2p [KO:K12765] [EC:2.7.11.1]
YLR079W	SIC1; Sic1p [KO:K03085]
YGR109C	CLB6; Clb6p [KO:K06651]
YPR120C	CLB5; Clb5p [KO:K06651]
YJL194W	CDC6; AAA family ATPase CDC6 [KO:K02213]
YJR046W	TAH11; Tah11p [KO:K12414]
YML065W	ORC1; origin recognition complex subunit 1 [KO:K02603]
YBR060C	ORC2; origin recognition complex subunit 2 [KO:K02604]
YLL004W	ORC3; origin recognition complex subunit 3 [KO:K02605]
YPR162C	ORC4; origin recognition complex subunit 4 [KO:K02606]
YNL261W	ORC5; origin recognition complex subunit 5 [KO:K02607]
YHR118C	ORC6; origin recognition complex subunit 6 [KO:K02608]
YBL023C	MCM2; MCM DNA helicase complex subunit MCM2 [KO:K02540] [EC:3.6.4.12]
YEL032W	MCM3; MCM DNA helicase complex subunit MCM3 [KO:K02541] [EC:3.6.4.12]
YPR019W	MCM4; MCM DNA helicase complex subunit MCM4 [KO:K02212] [EC:3.6.4.12]
YLR274W	MCM5; MCM DNA helicase complex subunit MCM5 [KO:K02209] [EC:3.6.4.12]
YGL201C	MCM6; MCM DNA helicase complex subunit MCM6 [KO:K02542] [EC:3.6.4.12]
YBR202W	MCM7; mini-chromosome maintenance complex protein 7 [KO:K02210] [EC:3.6.4.12]
YLR103C	CDC45; Cdc45p [KO:K06628]
YDL017W	CDC7; Cdc7p [KO:K02214] [EC:2.7.11.1]
YDR052C	DBF4; Dbf4p [KO:K02309]
YMR139W	RIM11; Rim11p [KO:K12766] [EC:2.7.11.1]
YFL033C	RIM15; Rim15p [KO:K12767] [EC:2.7.11.1]
YDR207C	UME6; Ume6p [KO:K09243]
YHL022C	SPO11; Spo11p [KO:K10878]
YER179W	DMC1; recombinase DMC1 [KO:K10872]
YDR285W	ZIP1; Zip1p [KO:K12768]
YHR124W	NDT80; Ndt80p [KO:K12769]
YBR045C	GIP1; Gip1p [KO:K12770]
YDR523C	SPS1; Sps1p [KO:K12771] [EC:2.7.11.1]
YOR313C	SPS4; Sps4p [KO:K12772]
YGR059W	SPR3; septin SPR3 [KO:K12773]
YDL155W	CLB3; Clb3p [KO:K06659]
YLR210W	CLB4; Clb4p [KO:K06659]
YMR001C	CDC5; polo kinase CDC5 [KO:K06660] [EC:2.7.11.21]
YHR152W	SPO12; Spo12p [KO:K12576]
YOR195W	SLK19; Slk19p [KO:K12575]
YFR028C	CDC14; phosphoprotein phosphatase CDC14 [KO:K06639] [EC:3.1.3.48 3.1.3.16]
YER106W	MAM1; Mam1p [KO:K12774]
YDR439W	LRS4; Lrs4p [KO:K12775]
YER133W	GLC7; type 1 serine/threonine-protein phosphatase catalytic subunit GLC7 [KO:K06269] [EC:3.1.3.16]
YDR436W	PPZ2; Ppz2p [KO:K06269] [EC:3.1.3.16]
YML016C	PPZ1; Ppz1p [KO:K06269] [EC:3.1.3.16]
YPL179W	PPQ1; Ppq1p [KO:K06269] [EC:3.1.3.16]
YOR351C	MEK1; Mek1p [KO:K12776] [EC:2.7.11.1]
YLR263W	RED1; Red1p [KO:K12777]
YIL072W	HOP1; Hop1p [KO:K12778]
YDR310C	SUM1; Sum1p [KO:K12779]
YJL187C	SWE1; Swe1p [KO:K03114] [EC:2.7.11.1]
YLR288C	MEC3; Mec3p [KO:K02544]
YPL194W	DDC1; Ddc1p [KO:K06663]
YOR368W	RAD17; Rad17p [KO:K02830] [EC:3.1.11.2]
YER173W	RAD24; Rad24p [KO:K06662]
YBR136W	MEC1; Mec1p [KO:K02543]
YDR217C	RAD9; Rad9p [KO:K06661]
YPL153C	RAD53; Rad53p [KO:K02831] [EC:2.7.11.-]
YBR274W	CHK1; Chk1p [KO:K02216] [EC:2.7.11.1]
YDR113C	PDS1; Pds1p [KO:K02627]
YGR098C	ESP1; Esp1p [KO:K02365] [EC:3.4.22.49]
YFL008W	SMC1; cohesin subunit SMC1 [KO:K06636]
YJL074C	SMC3; cohesin subunit SMC3 [KO:K06669]
YPR007C	REC8; Rec8p [KO:K12780]
YIL026C	IRR1; Irr1p [KO:K06671]
YJL030W	MAD2; spindle checkpoint protein MAD2 [KO:K02537]
YGL086W	MAD1; Mad1p [KO:K06679]
YNL172W	APC1; anaphase promoting complex subunit 1 [KO:K03348]
YLR127C	APC2; anaphase promoting complex subunit 2 [KO:K03349]
YBL084C	CDC27; anaphase promoting complex subunit CDC27 [KO:K03350]
YDR118W	APC4; anaphase promoting complex subunit 4 [KO:K03351]
YOR249C	APC5; anaphase promoting complex subunit 5 [KO:K03352]
YKL022C	CDC16; anaphase promoting complex subunit CDC16 [KO:K03353]
YHR166C	CDC23; anaphase promoting complex subunit CDC23 [KO:K03355]
YLR102C	APC9; anaphase promoting complex subunit 9 [KO:K03356]
YGL240W	DOC1; anaphase promoting complex subunit DOC1 [KO:K03357]
YDL008W	APC11; anaphase promoting complex subunit 11 [KO:K03358]
YFR036W	CDC26; anaphase promoting complex subunit CDC26 [KO:K03359]
YDR260C	SWM1; Swm1p [KO:K12416]
YGL116W	CDC20; Cdc20p [KO:K03363]
YGR188C	BUB1; Bub1p [KO:K02178] [EC:2.7.11.1]
YOR073W	SGO1; Sgo1p [KO:K11582]
YOR014W	RTS1; protein phosphatase 2A regulatory subunit RTS1 [KO:K11584]
YDL134C	PPH21; phosphoprotein phosphatase 2A catalytic subunit PPH21 [KO:K04382] [EC:3.1.3.16]
YDL188C	PPH22; phosphoprotein phosphatase 2A catalytic subunit PPH22 [KO:K04382] [EC:3.1.3.16]
YAL016W	TPD3; protein phosphatase 2A structural subunit TPD3 [KO:K03456]
YIR025W	MND2; Mnd2p [KO:K12781]
YGR225W	AMA1; Ama1p [KO:K12782]
YHR184W	SSP1; Ssp1p [KO:K12783]
YAR019C	CDC15; Cdc15p [KO:K06683] [EC:2.7.11.1]
YER020W	GPA2; guanine nucleotide-binding protein subunit alpha [KO:K04640]
YGR108W	CLB1; Clb1p [KO:K02220]
YKL203C	TOR2; phosphatidylinositol kinase-related protein kinase TOR2 [KO:K07203]
YNL098C	RAS2; Ras family GTPase RAS2 [KO:K07827]
RNP Components
Sys_Name	Common_Name
YOL149W	DCP1
YNL118C	DCP2
YDL160C	DHH1
YEL015W	EDC3
YJL124C	LSM1
YBL026W	LSM2
YLR438C-A	LSM3
YER112W	LSM4
YER146W	LSM5
YDR378C	LSM6
YNL147W	LSM7
YCR077C	PAT1
YPR129W	SCD6
YGL173C	XRN1
YAL021C	CCR4
YNR052C	POP2
YCR093W	NOT1
YDL165W	CDC36
YIL038C	NOT3
YER068W	MOT2
YPR072W	NOT5
YMR080C	UPF1
YHR077C	UPF2
YGR072W	UPF3
YDR206W	EBS1
YOL139C	CDC33
YER165W	PAB1
YBR212W	NGR1
YHL034C	SBP1
YGR162W	TIF4631
YGL049C	TIF4632
YOR204W	DED1
YOR173W	DCS2
YBR094W	PBY1
YJL140W	RPB4
YML091C	RPM2
YOR359W	VTS1
YNL016W	PUB1
YGR178C	PBP1
YKL204W	EAP1
YCL011C	GBP2
YOL123W	HRP1
YDL167C	NRP1
Ygr250c
YLR270W	DCS1
YNL255C	GIS2
YBL032W	HEK2
YNL157W	IGO1
YDR404C	RPB7
YDR293C	SSD1
YMR309c	NIP1
YDL167C	NRP1
YDL053C	PBP4
YOR361C	PRT1
YBR079C	RPG1
YLR287C-A	RPS30A
YDR432W	NPL3
YPL169C	MEX67
YNL004W	HRB1
YNR051C	BRE5
YER176W	ECM32
YHR082C	KSP1
YPL184C	MRN1
YML117W	NAB6
YDR505C	PSP1
YML017W	PSP2
YPR042C	PUF2
YLL013C	PUF3
YGL014W	PUF4
YGL178W	PUF5
YDR515W	SLF1
YGR271W	SLH1
YCL037C	SRO9
YPL009C	TAE2
YBR238C	YBR238C
YHL007C	STE20
YPL119C	DBP1
YPL190C	NAB3

## Sheet: Network_Edges
Protein_1	Protein_2	DB_Source
Msn2	Glo1	KEGG
Msn2	Hog1	KEGG
Msn2	Ctt1	KEGG
Bni1	Fus1	iREF
Bni1	Rho1	KEGG
Bni1	Far1	iREF
Bni1	Bck1	iREF
Bni1	Slt2	iREF
Bni1	Bem1	iREF
Bni1	Fks1	iREF
Bni1	Cdc42	KEGG
Dcp2	Pat1	iREF
Dcp2	Dcp1	iREF
Dcp2	Lsm8	iREF
Dcp2	Lsm4	iREF
Dcp2	Lsm1	iREF
Dcp2	Lsm1	iREF
Dcp2	Lsm3	iREF
Dcp2	Edc3	iREF
Dcp2	Xrn1	iREF
Dcp2	Dhh1	iREF
Dcp2	Rlm1	iREF
Ypd1	Ssk1	KEGG
Ypd1	Hog1	iREF
Ypd1	Sln1	KEGG
Dhh1	Pat1	iREF
Dhh1	Dcp1	iREF
Dhh1	Pop2	iREF
Dhh1	Lsm4	iREF
Dhh1	Lsm6	iREF
Dhh1	Lsm7	iREF
Dhh1	Lsm1	iREF
Dhh1	Lsm2	iREF
Dhh1	Lsm3	iREF
Dhh1	Edc3	iREF
Dhh1	Xrn1	iREF
Ste11	Sho1	iREF
Ste11	Fus3	iREF
Ste11	Ste20	KEGG
Ste11	Lsm1	iREF
Ste11	Hog1	iREF
Ste11	Ste7	KEGG
Ste11	Pbs2	KEGG
Ste11	Kss1	iREF
Ste11	Gpa1	iREF
Ste12	Fus3	KEGG
Ste12	Fus1	KEGG
Ste12	Tec1	KEGG
Ste12	Dig2	KEGG
Ste12	Dig1	KEGG
Ste12	Ste2	iREF
Ste12	Mcm1	KEGG
Ste12	Slt2	iREF
Ste12	Kss1	iREF
Ras2	Cdc42	KEGG
Slt2	Msg5	iREF
Slt2	Mkk2	KEGG
Slt2	Ssk2	iREF
Slt2	Pkc1	iREF
Slt2	Bck1	iREF
Slt2	Mkk1	KEGG
Slt2	Swi4	KEGG
Slt2	Swi6	KEGG
Slt2	Rlm1	KEGG
Slt2	Fks1	iREF
Ste18	Gpa1	KEGG
Ste18	Cdc42	KEGG
Mid2	Rho1	KEGG
Msg5	Kss1	iREF
Msg5	Fus3	KEGG
Sho1	Pkc1	iREF
Sho1	Fus1	iREF
Sho1	Ste20	KEGG
Sho1	Cdc24	iREF
Sho1	Xrn1	iREF
Sho1	Pbs2	iREF
Sho1	Cdc42	KEGG
Pkc1	Pab1	iREF
Pkc1	Fus1	iREF
Pkc1	Rho1	KEGG
Pkc1	Mkk1	iREF
Pkc1	Bck1	KEGG
Pkc1	Fks1	iREF
Pkc1	Swi4	iREF
Fus3	Fus1	iREF
Fus3	Dig1	KEGG
Fus3	Dig2	KEGG
Fus3	Tec1	iREF
Fus3	Far1	KEGG
Fus3	Ste7	KEGG
Fus3	Kss1	iREF
Fus3	Gpa1	iREF
Lsm3	Pat1	iREF
Lsm3	Dcp1	iREF
Lsm3	Lsm8	iREF
Lsm3	Lsm4	iREF
Lsm3	Lsm5	iREF
Lsm3	Lsm6	iREF
Lsm3	Lsm7	iREF
Lsm3	Lsm1	iREF
Lsm3	Lsm2	iREF
Lsm3	Edc3	iREF
Lsm3	Xrn1	iREF
Fus1	Far1	iREF
Fus1	Kss1	iREF
Fus1	Cdc42	iREF
Rho1	Fks1	KEGG
Rho1	Gsc2	iREF
Dig1	Kss1	KEGG
Dig1	Dig2	iREF
Dig1	Tec1	iREF
Dig2	Kss1	KEGG
Ssk22	Pbs2	KEGG
Ssk22	Ssk1	KEGG
Pbs2	Hog1	KEGG
Pbs2	Ssk2	KEGG
Bem1	Ste20	KEGG
Bem1	Cdc24	iREF
Bem1	Far1	iREF
Bem1	Bck1	iREF
Bem1	Cdc42	KEGG
MF_Alpha_2	Ste2	KEGG
MF_Alpha_2	Ste2	KEGG
Xrn1	Pat1	iREF
Xrn1	Dcp1	iREF
Xrn1	Lsm1	iREF
Xrn1	Lsm2	iREF
Xrn1	Lsm3	iREF
Xrn1	Lsm4	iREF
Xrn1	Lsm5	iREF
Xrn1	Lsm6	iREF
Xrn1	Lsm7	iREF
Xrn1	Lsm8	iREF
Xrn1	Edc3	iREF
Pan3	Pan2	KEGG
Pan3	Pab1	KEGG
Dcp1	Pat1	iREF
Dcp1	Lsm8	iREF
Dcp1	Pab1	iREF
Dcp1	Pop2	iREF
Dcp1	Lsm4	iREF
Dcp1	Lsm5	iREF
Dcp1	Lsm6	iREF
Dcp1	Lsm7	iREF
Dcp1	Lsm1	iREF
Dcp1	Lsm2	iREF
Lsm8	Pat1	iREF
Lsm8	Lsm4	iREF
Lsm8	Lsm5	iREF
Lsm8	Lsm6	iREF
Lsm8	Lsm7	iREF
Lsm8	Lsm1	iREF
Lsm8	Lsm2	iREF
Gsc2	Rlm1	KEGG
Gsc2	Fks1	iREF
Pab1	Pat1	iREF
Pab1	Pan2	iREF
Pab1	Lsm4	iREF
Pab1	Lsm1	iREF
Pab1	Pop2	KEGG
Pop2	Ctt1	iREF
Lsm4	Pat1	iREF
Lsm4	Lsm5	iREF
Lsm4	Lsm6	iREF
Lsm4	Lsm7	iREF
Lsm4	Lsm1	iREF
Lsm4	Lsm2	iREF
Lsm4	Edc3	iREF
Lsm5	Pat1	iREF
Lsm5	Lsm6	iREF
Lsm5	Lsm7	iREF
Lsm5	Lsm1	iREF
Lsm5	Lsm2	iREF
Lsm6	Pat1	iREF
Lsm6	Lsm7	iREF
Lsm6	Lsm1	iREF
Lsm6	Lsm2	iREF
Lsm7	Pat1	iREF
Lsm7	Lsm1	iREF
Lsm7	Lsm2	iREF
Tec1	Kss1	iREF
Lsm2	Pat1	iREF
Lsm2	Lsm1	iREF
Lsm2	Edc3	iREF
Lsm2	Far1	iREF
Lsm1	Pat1	iREF
Lsm1	Edc3	iREF
Mfa2	Ste3	KEGG
Mfa1	Ste3	KEGG
Glo1	Msn4	KEGG
Bck1	Mkk1	KEGG
Bck1	Mkk2	KEGG
Gpa1	Ste2	KEGG
Gpa1	Ste3	KEGG
Ste20	Cdc24	iREF
Ste20	Cdc42	KEGG
Cdc24	Far1	iREF
Cdc24	Cdc42	KEGG
Msn4	Hog1	KEGG
Msn4	Ctt1	KEGG
Hog1	Ste7	iREF
Far1	Ssk2	iREF
Far1	Cdc42	iREF
Ste7	Kss1	KEGG
Ssk2	Ssk1	KEGG
Swi4	Cdc42	iREF
Swi4	Swi6	iREF
