# Supplementary material for: Large-Scale Analysis of Kinase Signaling in Yeast Pseudohyphal Development Identifies Regulation of Ribonucleoprotein Granules
Source: PLoS Genet. 2015 Oct 8;11(10):e1005564. doi: 10.1371/journal.pgen.1005564 (PMC4598065; doi:10.1371/journal.pgen.1005564)
Supplement: S5 Table — Each unique peptide identified in our analysis for each of these proteins is reported. (XLSX) [file pgen.1005564.s010.xlsx]

## Sheet: Sheet1
KINASE	TARGET	TARGET_STAN_NAME	PEPTIDE_SEQUENCE
ELM1	YIL033C	BCY1	_S(ph)RSSVMFK_
ELM1	YIL033C	BCY1	_SRS(ph)SVMFK_
ELM1	YIL033C	BCY1	_RT(ph)SVSGETLQPNNFDDWTPDHYK_
ELM1	YIL033C	BCY1	_RTSVSGET(ph)LQPNNFDDWTPDHYK_
ELM1	YIL033C	BCY1	_EKT(ph)S(ph)TPPLPMHFNAQR_
ELM1	YIL033C	BCY1	_EKT(ph)S(ph)TPPLPM(ox)HFNAQR_
ELM1	YIL033C	BCY1	_RT(ph)SVSGETLQPNNFDDWTPDHYK_
FUS3	YER122C	GLO3	_AIS(ph)SDQLFGR_
FUS3	YER122C	GLO3	_GNNNNSIDDINTQPDEFNDFLNDT(ph)SNSFDTTRK_
FUS3	YOL016C	CMK2	_S(ph)ALTKDAFVQIVK_
FUS3	YOR276W	CAF20	_KKGS(ph)GEDDEEETETTPTSTVPVATIAQETLK_
FUS3	YFL023W	BUD27	_ILENIS(ph)DDDYDDDDDGNKK_
FUS3	YNR019W	ARE2	_KSS(ph)PDAVDSVGK_
FUS3	YOL016C	CMK2	_NM(ox)YSLGDDGDNDIEENS(ph)LNESLLDGVTHSLDDLR_
FUS3	YOR276W	CAF20	_KKGSGEDDEEETET(ph)TPTSTVPVATIAQETLK_
FUS3	YKL064W	MNR2	_SFVDENS(ph)PTDR_
FUS3	YOR276W	CAF20	_KKGSGEDDEEETETTPT(ph)STVPVATIAQETLK_
FUS3	YOR276W	CAF20	_KKGSGEDDEEETETT(ph)PTSTVPVATIAQETLK_
FUS3	YNR019W	ARE2	_S(ph)SPDAVDSVGK_
FUS3	YDL153C	SAS10	_GMHDNNGADLDDKDY(ph)GSEDEAVSR_
KSS1	YGL061C	DUO1	_(ca)S(ph)T(ph)NS(ph)ILDSWINIHS(ph)QAGYIHK_
KSS1	YGR116W	SPT6	_VGDEGNAAESESDNVAAS(ph)R_
KSS1	YGR116W	SPT6	_EREEDDRLS(ph)EDDLDLLM(ox)ENAGVER_
KSS1	YLR324W	PEX30	_NEAESGVSEDNDNGS(ph)LEK_
KSS1	YGR116W	SPT6	_GGILDELDDFIEDDEFS(ph)DEDDETR_
KSS1	YGR116W	SPT6	_VGDEGNAAESES(ph)DNVAASR_
KSS1	YIL036W	CST6	_FGS(ph)DTDDDDIDLKPVEGGK_
KSS1	YNL272C	SEC2	_IGPLVEDDS(ph)DEDQNDAISVR_
KSS1	YIL036W	CST6	_FGSDT(ph)DDDDIDLKPVEGGK_
KSS1	YIL038C	NOT3	_IGS(ph)ALNT(ph)PK_
KSS1	YNL272C	SEC2	_IGPLVEDDS(ph)DEDQNDAIS(ph)VR_
KSS1	YGR116W	SPT6	_LEDFFS(ph)EDEEEEESGLR_
KSS1	YGR116W	SPT6	_VGDEGNAAES(ph)ESDNVAASR_
KSS1	YKR048C	NAP1	_GQEIVESLNETELLVDEEEKAQNDS(ph)EEEQVK_
KSS1	YIL038C	NOT3	_TPTTAAATTT(ph)SSNANSR_
KSS1	YFL023W	BUD27	_ILENIS(ph)DDDYDDDDDGNKK_
KSS1	YIL038C	NOT3	_TPTTAAATTTSS(ph)NANSR_
KSS1	YIL038C	NOT3	_TPTTAAATTTS(ph)SNANSR_
KSS1	YIL038C	NOT3	_TPTTAAAT(ph)TTSSNANSR_
KSS1	YDL153C	SAS10	_GMHDNNGADLDDKDY(ph)GSEDEAVSR_
SNF1	YAR014C	BUD14	_ENSSELPDSYDYS(ph)DSEFEDNLERR_
SNF1	YAR014C	BUD14	_ENSSELPDSYDYSDS(ph)EFEDNLERR_
SNF1	YBR130C	SHE3	_TNVTHNNDPSTS(ph)PTISVPPGVTR_
SNF1	YDL025C	RTK1	_KNTDS(ph)DQEDQIK_
SNF1	YDL051W	LHP1	_RNS(ph)FAVIEFTPEVLDR_
SNF1	YDL051W	LHP1	_EESKEDSS(ph)AIADDDEEHKE_
SNF1	YDL051W	LHP1	_EESKEDS(ph)SAIADDDEEHKE_
SNF1	YDL225W	SHS1	_FLNS(ph)PDLPER_
SNF1	YDL225W	SHS1	_NDTYTDLASIAS(ph)GRD_
SNF1	YDL225W	SHS1	_NDT(ph)YTDLASIASGRD_
SNF1	YDL225W	SHS1	_LNGS(ph)SSS(ph)INSLQQSTR_
SNF1	YDL225W	SHS1	_LNGSS(ph)SSINSLQQSTR_
SNF1	YDL225W	SHS1	_KNDT(ph)YTDLASIASGRD_
SNF1	YDL225W	SHS1	_KNDTYT(ph)DLASIASGRD_
SNF1	YDL225W	SHS1	_ENEY(ph)EDNGEHDSAENEQEMSPVR_
SNF1	YDL225W	SHS1	_NQVSGNFKENEYEDNGEHDS(ph)AENEQEMSPVR_
SNF1	YDR293C	SSD1	_NNEYS(ph)PGINSNWR_
SNF1	YDR293C	SSD1	_NQSQQPQQQLS(ph)PFR_
SNF1	YDR293C	SSD1	_S(ph)STINNDSDSLSSPTK_
SNF1	YDR293C	SSD1	_SSTINNDSDS(ph)LSSPTK_
SNF1	YDR293C	SSD1	_SSTINNDSDSLS(ph)SPTK_
SNF1	YDR293C	SSD1	_SSTINNDSDSLSS(ph)PTK_
SNF1	YDR293C	SSD1	_SST(ph)INNDSDSLSSPTK_
SNF1	YER024W	YAT2	_KTSS(ph)SSQVNLNR_
SNF1	YER122C	GLO3	_AIS(ph)SDQLFGR_
SNF1	YER122C	GLO3	_EAQQEKEDEFTNSSSS(ph)TK_
SNF1	YER122C	GLO3	_EAQQEKEDEFTNSSS(ph)STK_
SNF1	YER122C	GLO3	_AISSDQLFGRGS(ph)FDEAANR_
SNF1	YER122C	GLO3	_AISS(ph)DQLFGRGSFDEAANR_
SNF1	YER122C	GLO3	_GNNNNS(ph)IDDINTQPDEFNDFLNDTSNSFDTTRK_
SNF1	YGL023C	PIB2	_KNS(ph)AEENVR_
SNF1	YGL035C	MIG1	_S(ph)LTDFQGLNNANPNNNGSLR_
SNF1	YGL208W	SIP2	_VTELS(ph)LNK_
SNF1	YHR073W	OSH3	_TST(ph)QQDMLFR_
SNF1	YHR117W	TOM71	_RQS(ph)EAFAGQNEDEADLKDDGSVVSGSNK_
SNF1	YHR133C	NSG1	_LGS(ph)ASFTAINTLTKPALFSFYDDDITKNEGNVYDK_
SNF1	YHR133C	NSG1	_LGSASFT(ph)AINTLTKPALFSFYDDDITKNEGNVYDK_
SNF1	YHR205W	SCH9	_S(ph)SSQLDQLNSCSSVTDPSKR_
SNF1	YIL107C	PFK26	_S(ph)SFASDFLSR_
SNF1	YIL107C	PFK26	_RYSVIPT(ph)APPS(ph)AR_
SNF1	YIL107C	PFK26	_S(ph)NPTSASSSQSELSEQPK_
SNF1	YIL107C	PFK26	_RYS(ph)VIPTAPPS(ph)AR_
SNF1	YJL080C	SCP160	_KPT(ph)PLPS(ph)LK_
SNF1	YJL080C	SCP160	_DLPSLGS(ph)NAAFANVK_
SNF1	YJL080C	SCP160	_LTYEPIDLS(ph)SILSDGEEKEVTK_
SNF1	YJL080C	SCP160	_LTYEPIDLSSILS(ph)DGEEKEVTK_
SNF1	YJL080C	SCP160	_LTYEPIDLSS(ph)ILSDGEEKEVTKDTSNDSAK_
SNF1	YJL080C	SCP160	_LTYEPIDLSSILSDGEEKEVTKDT(ph)SNDSAK_
SNF1	YJL084C	ALY2	_TLS(ph)DNETITSR_
SNF1	YJL084C	ALY2	_T(ph)LSDNETITSR_
SNF1	YKR071C	DRE2	_VVDDLIEDS(ph)DDDDFSSDSSK_
SNF1	YLR192C	HCR1	_ALLDIDT(ph)LDEK_
SNF1	YML062C	MFT1	_DGLLNEAEGDNIDEDYES(ph)DEDEERKER_
SNF1	YML111W	BUL2	_SAS(ph)TTNLDR_
SNF1	YML111W	BUL2	_IDDTASQS(ph)PSYDSK_
SNF1	YMR165C	PAH1	_TNTSMVPGS(ph)PPNR_
SNF1	YMR205C	PFK2	_VHS(ph)YTDLAYR_
SNF1	YMR205C	PFK2	_S(ph)SPDENSTLLSNDSISLK_
SNF1	YMR290C	HAS1	_SRDS(ph)ESTEEPVVDEK_
SNF1	YNL227C	JJJ1	_GLQT(ph)DDDEDWSTK_
SNF1	YNL272C	SEC2	_IGPLVEDDS(ph)DEDQNDAISVR_
SNF1	YNR013C	PHO91	_RPS(ph)NTFNLDADR_
SNF1	YNR013C	PHO91	_RPSNT(ph)FNLDADR_
SNF1	YNR013C	PHO91	_INNDENS(ph)SGNEEDEDGNRQEVLDFQDAER_
SNF1	YOR123C	LEO1	_KQNS(ph)PTTYGASR_
SNF1	YOR123C	LEO1	_KQNSPT(ph)TYGASR_
SNF1	YOR123C	LEO1	_KFYGEDANNFS(ph)DQDETTHTFKEENVELVR_
SNF1	YOR123C	LEO1	_KFYGEDANNFSDQDET(ph)THTFKEENVELVR_
SNF1	YOR198C	BFR1	_VVADDLVLVT(ph)PK_
SNF1	YOR216C	RUD3	_MSTDPEADGIVAS(ph)PDDEGKDLSEGVDK_
SNF1	YOR216C	RUD3	_MSTDPEADGIVAS(ph)PDDEGKDLSEGVDKQK_
SNF1	YOR340C	RPA43	_IVFDDEVS(ph)IENK_
SNF1	YPR115W	RGC1	_RGS(ph)DLSPFEMESPLFEENR_
SNF1	YPR156C	TPO3	_QIDGASSPSSNEDALES(ph)DNNEKGK_
STE11	YJR059W	PTK2	_NFSAPNVS(ph)SSSNSLR_
STE11	YJR059W	PTK2	_NFSAPNVSS(ph)S(ph)SNSLR_
STE11	YJR059W	PTK2	_NFSAPNVSSS(ph)SNS(ph)LR_
STE11	YJR059W	PTK2	_NFSAPNVSSS(ph)SNSLR_
STE11	YJR059W	PTK2	_KRPT(ph)S(ph)PSISGSGSGGNSPSSSAGAR_
STE11	YJR059W	PTK2	_KRPT(ph)SPSISGSGSGGNSPSSSAGAR_
STE20	YBL085W	BOI1	_YGNLNDS(ph)ASNIGK_
STE20	YBR086C	IST2	_FDEDGKS(ph)IR_
STE20	YBR086C	IST2	_SSAES(ph)SNATNNNTLGTESK_
STE20	YBR086C	IST2	_S(ph)SAESSNATNNNTLGTESK_
STE20	YBR086C	IST2	_VPT(ph)VGS(ph)YGVAGATLPETIPTSK_
STE20	YBR086C	IST2	_VPT(ph)VGSYGVAGATLPETIPTSK_
STE20	YBR086C	IST2	_AVDNDT(ph)AGS(ph)AGKKPLATESTEK_
STE20	YBR086C	IST2	_DANIKPVVNAAVNDNQSKVS(ph)VATEQTK_
STE20	YBR086C	IST2	_AVDNDTAGS(ph)AGKKPLATESTEK_
STE20	YBR108W	AIM3	_DS(ph)SPVPSDLDEK_
STE20	YBR108W	AIM3	_VKDSSPVPS(ph)DLDEK_
STE20	YBR108W	AIM3	_EAT(ph)GQDEVLNSITNELSHIK_
STE20	YBR108W	AIM3	_SQS(ph)SNSSDSSYTIDGPEANHGR_
STE20	YDL153C	SAS10	_LNELQNS(ph)EDS(ph)DAEDGGK_
STE20	YDL153C	SAS10	_GM(ox)HDNNGADLDDKDYGS(ph)EDEAVSR_
STE20	YDL153C	SAS10	_GM(ox)HDNNGADLDDKDY(ph)GSEDEAVSR_
STE20	YDR293C	SSD1	_NQSQQPQQQLS(ph)PFR_
STE20	YDR293C	SSD1	_SSTINNDSDS(ph)LSSPTK_
STE20	YDR293C	SSD1	_SSTINNDSDSLSS(ph)PTK_
STE20	YDR293C	SSD1	_SST(ph)INNDSDSLSSPTK_
STE20	YDR293C	SSD1	_RSSTINNDSDSLSS(ph)PTK_
STE20	YDR330W	UBX5	_VNDMFDEGRPES(ph)IFNQR_
STE20	YER122C	GLO3	_AIS(ph)SDQLFGR_
STE20	YNL027W	CRZ1	_SIS(ph)PDEKAK_
STE20	YNL173C	MDG1	_SIFSQEVVELPDS(ph)EDETQQVNK_
STE20	YNL173C	MDG1	_SEGYVTDGLGKTQS(ph)SESR_
STE20	YNL173C	MDG1	_SIFS(ph)QEVVELPDSEDETQQVNK_
STE20	YNL272C	SEC2	_IGPLVEDDS(ph)DEDQNDAISVR_
STE20	YNR019W	ARE2	_S(ph)SPDAVDSVGK_
STE20	YOL139C	CDC33	_KFEENVSVDDTTAT(ph)PK_
STE20	YOL139C	CDC33	_TVLSDS(ph)AHFDVKHPLNTK_
STE20	YOR092W	ECM3	_TNHVDAQS(ph)VSELNDPTYR_
STE20	YPL217C	BMS1	_IYGKPVQEEDADIDNLPS(ph)DEEPYTNDDDVQDSEPR_
STE20	YPR091C	NVJ2	_WYKDNVGNS(ph)SDTEDMDEIDVQDKK_
STE20	YPR091C	NVJ2	_WYKDNVGNSS(ph)DTEDMDEIDVQDKK_
TPK2	YBR059C	AKL1	_QS(ph)SDPTISEQSPR_
TPK2	YBR059C	AKL1	_QSSDPTISEQS(ph)PR_
TPK2	YBR059C	AKL1	_S(ph)TSYGAATIGSDEALANEK_
TPK2	YBR059C	AKL1	_STSYGAATIGS(ph)DEALANEK_
TPK2	YBR059C	AKL1	_IPS(ph)QNVGQELEEEKESQSDQR_
TPK2	YBR059C	AKL1	_IPSQNVGQELEEEKES(ph)QSDQR_
TPK2	YFR014C	CMK1	_VCS(ph)SDSDLPGSDIK_
TPK2	YFR014C	CMK1	_VSEKES(ph)SPKQTEEDSEGK_
TPK2	YFR017C	IGD1	_S(ph)TNYMDALNSR_
TPK2	YFR017C	IGD1	_MTDPHLNTPQVSTS(ph)PTFER_
TPK2	YFR017C	IGD1	_TTNDSDLSHAGVDMGDSIS(ph)HTPICSR_
TPK2	YIL033C	BCY1	_T(ph)STPPLPMHFNAQR_
TPK2	YIL033C	BCY1	_TST(ph)PPLPMHFNAQR_
TPK2	YIL033C	BCY1	_EKTS(ph)T(ph)PPLPMHFNAQR_
TPK2	YIL033C	BCY1	_NIVLFPEPEES(ph)FSRPQSAQSQSR_
TPK2	YIL033C	BCY1	_NIVLFPEPEESFSRPQS(ph)AQSQSR_
TPK2	YIL033C	BCY1	_NIVLFPEPEESFSRPQSAQS(ph)QS(ph)R_
TPK2	YIL033C	BCY1	_RTS(ph)VSGETLQPNNFDDWTPDHYK_
TPK2	YIL033C	BCY1	_T(ph)SVSGETLQPNNFDDWTPDHYKEK_
TPK2	YIL033C	BCY1	_RT(ph)SVSGETLQPNNFDDWTPDHYKEK_
TPK2	YIL107C	PFK26	_S(ph)SFASDFLSR_
TPK2	YIL107C	PFK26	_S(ph)NPTSASSSQSELSEQPK_
TPK2	YIL107C	PFK26	_RYSVIPT(ph)APPS(ph)AR_
TPK2	YIL107C	PFK26	_RYS(ph)VIPTAPPS(ph)AR_
TPK2	YJL141C	YAK1	_TVYT(ph)YIQSR_
TPK2	YJL141C	YAK1	_NDLQPVLNAT(ph)PK_
TPK2	YJR001W	AVT1	_PEQEPLS(ph)PNGR_
TPK2	YKL064W	MNR2	_SFVDENSPT(ph)DR_
TPK2	YKL064W	MNR2	_SFVDENS(ph)PTDRR_
TPK2	YKL166C	TPK3	_TETT(ph)PDNVGQDIPVNAHSVHEECSSNTPVEINGR_
TPK2	YKL166C	TPK3	_YVPDVTYT(ph)LCGTPDYIAPEVVSTKPYNK_
TPK2	YKL166C	TPK3	_TET(ph)TPDNVGQDIPVNAHSVHEECSSNTPVEINGR_
TPK2	YOL016C	CMK2	_NMYSLGDDGDNDIEENSLNES(ph)LLDGVTHSLDDLR_
TPK2	YOL016C	CMK2	_NMYSLGDDGDNDIEENS(ph)LNESLLDGVTHSLDDLR_
